# Supplementary material for: An IKK/NF-κB Activation/p53 Deletion Sequence Drives Liver Carcinogenesis and Tumor Differentiation
Source: Cancers (Basel). 2019 Sep 21;11(10):1410. doi: 10.3390/cancers11101410 (PMC6827060; doi:10.3390/cancers11101410)
Supplement: Supplementary file 1 [file cancers-11-01410-s001.zip]

Archive with 6 entries (6 files):
- cancers-584517-supplementary.docx
- Table S1.xlsx
- Table S2.xlsx
- Table S3.xlsx
- Table S4.xlsx
- Table S5.xlsx
