# Supplementary material for: An IKK/NF-κB Activation/p53 Deletion Sequence Drives Liver Carcinogenesis and Tumor Differentiation
Source: Cancers (Basel). 2019 Sep 21;11(10):1410. doi: 10.3390/cancers11101410 (PMC6827060; doi:10.3390/cancers11101410)
Supplement: Supplementary file 1 [file cancers-11-01410-s001.zip › Table S1.xlsx]

## Sheet: Ikk2ca-Trp53_KO_diff_statistics
Statistics of transcriptome analysis: Liver of Ikk2ca vs. Trp53-/- mice
Differentially expressed genes are depicted in bold letters.
Probe|Gene	logFC	AveExpr	t	P.Value	adj.P.Val	B
A_55_P2103033|ENSMUST00000176586	-2.72099	7.17949	-17.328	4.03837e-09	0.000122904	10.5982
A_55_P1960659|ENSMUST00000159177	-1.97491	6.36621	-14.2981	2.86915e-08	0.000321398	9.12415
A_51_P392429|Mrgpre	-2.04267	7.40152	-13.8117	4.0709e-08	0.000321398	8.84425
A_55_P2039514|A_55_P2039514	-1.87505	7.09909	-13.7612	4.2242e-08	0.000321398	8.8144
A_55_P1964613|Dnttip1	-1.5852	7.77584	-13.1626	6.60908e-08	0.000328948	8.44879
A_55_P2057430|Lipn	-2.17631	7.0567	-13.0865	7.00492e-08	0.000328948	8.40073
A_55_P2221236|AU024180	-1.86473	7.12043	-12.743	9.14479e-08	0.000328948	8.17891
A_55_P2091525|A_55_P2091525	2.68231	9.00745	12.5667	1.05109e-07	0.000328948	8.06205
A_55_P2364755|ENSMUST00000179900	-1.93252	7.47044	-12.5462	1.06838e-07	0.000328948	8.04832
A_52_P329398|Atp12a	-2.43278	7.09843	-12.4452	1.15821e-07	0.000328948	7.9802
A_51_P125679|Rec114	-2.25828	6.55567	-12.4126	1.18894e-07	0.000328948	7.95805
A_55_P2015022|Gm10856	1.87271	14.2489	12.044	1.60517e-07	0.000407098	7.70257
A_55_P1969481|Hivep3	2.16161	6.53058	11.6482	2.23593e-07	0.000445437	7.417
A_52_P228236|Tfrc	-1.4744	6.61951	-11.6077	2.3143e-07	0.000445437	7.38711
A_55_P2159717|Gm5591	-2.53878	8.29264	-11.54	2.45199e-07	0.000445437	7.33689
A_55_P2125456|ENSMUST00000119629	1.45803	13.0353	11.4948	2.54896e-07	0.000445437	7.30312
A_51_P475138|Duox1	1.51594	7.81264	11.4612	2.6238e-07	0.000445437	7.2779
A_51_P344552|Irs4	-1.43768	7.97898	-11.4565	2.63451e-07	0.000445437	7.27435
A_55_P2007646|Cryaa	-2.64987	8.88603	-10.91	4.26162e-07	0.000677334	6.85133
A_51_P123920|Mydgf	-3.78846	8.46504	-10.7671	4.84895e-07	0.000677334	6.7366
A_51_P514256|Tubb2b	-1.37424	7.41846	-10.7611	4.87584e-07	0.000677334	6.73167
A_55_P2174067|Cerk	1.52681	6.87324	10.7565	4.89628e-07	0.000677334	6.72795
A_55_P2018594|ENSMUST00000112755	-2.41397	7.48598	-10.5172	6.09959e-07	0.000807108	6.53152
A_55_P2106255|Mbnl3	1.35713	6.25431	10.383	6.91195e-07	0.000876493	6.41915
A_52_P209119|Ncam2	1.30194	5.75138	10.2909	7.53752e-07	0.000917587	6.34103
A_51_P377812|1700011E24Rik	-1.56323	5.95424	-10.2127	8.11656e-07	0.000924144	6.27414
A_51_P472217|Sapcd2	-2.33795	7.65434	-10.1634	8.50689e-07	0.000924144	6.23161
A_66_P127969|Bcat1	-1.3221	5.5462	-10.111	8.94381e-07	0.000924144	6.18619
A_52_P228236|Tfrc	-1.36861	7.00558	-10.0643	9.35398e-07	0.000924144	6.14548
A_55_P2018457|Hdac7	1.39054	10.4293	10.0552	9.43633e-07	0.000924144	6.13752
A_66_P118368|Catip	-1.57306	7.31444	-10.0059	9.89605e-07	0.000924144	6.09426
A_55_P1973447|ENSMUST00000018698	-2.59383	8.78399	-9.98751	1.00732e-06	0.000924144	6.07811
A_51_P263302|Rnf24	2.01655	9.06292	9.97346	1.02112e-06	0.000924144	6.06572
A_51_P487668|H2afy3	1.20168	6.28515	9.9621	1.03243e-06	0.000924144	6.05568
A_55_P2026125|Srrm2	-1.32754	6.92732	-9.90009	1.09658e-06	0.000943208	6.00071
A_55_P2088785|Tceal7	-1.19063	5.59476	-9.88237	1.11571e-06	0.000943208	5.98493
A_66_P122621|ENSMUST00000064809	-1.57135	6.89078	-9.81051	1.19704e-06	0.000966955	5.92061
A_55_P1985351|Slc35f2	3.19768	7.8779	9.80179	1.20734e-06	0.000966955	5.91277
A_55_P2041011|Slc2a13	1.06427	6.167	9.77136	1.24404e-06	0.000970796	5.88536
A_52_P228236|Tfrc	-1.30607	7.06004	-9.7404	1.28262e-06	0.000975884	5.85738
A_52_P410732|Cnot7	1.23222	7.08842	9.68298	1.35767e-06	0.00100779	5.80521
A_52_P228236|Tfrc	-1.29707	7.1281	-9.55876	1.53683e-06	0.00111223	5.69123
A_51_P125679|Rec114	-2.03032	6.68585	-9.53656	1.57147e-06	0.00111223	5.6707
A_52_P228236|Tfrc	-1.20642	7.3054	-9.50476	1.62258e-06	0.00112231	5.64119
A_51_P125679|Rec114	-2.01725	6.64931	-9.39139	1.81995e-06	0.00123085	5.53515
A_55_P2036585|Gm13547	-1.35797	6.96635	-9.32343	1.95065e-06	0.0012551	5.47093
A_51_P208987|Pgm3	-1.02499	7.25051	-9.32191	1.95368e-06	0.0012551	5.4695
A_52_P228236|Tfrc	-1.18573	7.43714	-9.29035	2.01793e-06	0.0012551	5.4395
A_55_P2173288|Pcdhb1	-1.75218	6.34317	-9.28897	2.02077e-06	0.0012551	5.43819
A_55_P2220899|B230303O12Rik	-1.36963	7.20181	-9.22059	2.16815e-06	0.00130466	5.37284
A_55_P1952935|Olfr151	-1.5059	6.82513	-9.19714	2.22136e-06	0.00130466	5.3503
A_55_P1953938|Tex35	-1.60345	6.63054	-9.18967	2.23861e-06	0.00130466	5.34311
A_55_P1977096|Elk4	-1.19845	8.36528	-9.17536	2.27203e-06	0.00130466	5.32933
A_52_P228236|Tfrc	-1.21942	7.31202	-9.14555	2.34344e-06	0.00132074	5.30053
A_55_P2040988|ENSMUST00000189861	1.3124	8.91906	9.10167	2.45298e-06	0.00134604	5.25798
A_55_P2028491|Hmgn2	1.18299	7.01609	9.09242	2.47677e-06	0.00134604	5.24898
A_55_P1998937|H2-M11	1.15524	8.11964	8.98794	2.76363e-06	0.00142762	5.14669
A_66_P103052|Gm42205	-1.15193	6.70602	-8.98592	2.76953e-06	0.00142762	5.1447
A_66_P132846|Exosc1	-2.1676	6.48493	-8.97584	2.79912e-06	0.00142762	5.13476
A_51_P108334|Slc25a4	1.26888	11.4298	8.96152	2.84174e-06	0.00142762	5.12063
A_52_P228236|Tfrc	-1.35755	7.03877	-8.95278	2.86811e-06	0.00142762	5.11199
A_55_P2145262|ENSMUST00000108219	1.13898	5.82801	8.93636	2.91835e-06	0.00142762	5.09574
A_55_P2061134|A_55_P2061134	1.36072	14.6547	8.90026	3.03221e-06	0.00142762	5.05991
A_66_P108153|Hist3h2bb-ps	-0.964729	5.69897	-8.9001	3.03273e-06	0.00142762	5.05975
A_55_P1973926|Ipo13	-1.05521	10.7021	-8.89262	3.05692e-06	0.00142762	5.05231
A_52_P402127|ENSMUST00000154733	-2.06902	11.4091	-8.88068	3.09597e-06	0.00142762	5.04041
A_66_P130650|ENSMUST00000069457	-2.07442	7.30207	-8.84186	3.22669e-06	0.00146569	5.00164
A_55_P2183408|4933439G19Rik	1.44044	7.38133	8.78021	3.44677e-06	0.00148954	4.93971
A_51_P108334|Slc25a4	1.32607	11.4492	8.77822	3.45416e-06	0.00148954	4.9377
A_52_P228236|Tfrc	-1.16245	7.50353	-8.76413	3.50683e-06	0.00148954	4.92348
A_51_P108334|Slc25a4	1.34621	11.5629	8.76221	3.51408e-06	0.00148954	4.92154
A_52_P228236|Tfrc	-1.21081	7.23029	-8.74867	3.5656e-06	0.00148954	4.90786
A_51_P125679|Rec114	-2.07883	6.57414	-8.74678	3.57285e-06	0.00148954	4.90595
A_51_P475138|Duox1	1.73531	7.61083	8.72069	3.67474e-06	0.00151131	4.8795
A_51_P125679|Rec114	-2.27361	6.33281	-8.70448	3.73964e-06	0.0015175	4.86303
A_51_P143446|Olfr1010	-1.14688	5.66122	-8.59795	4.19808e-06	0.00168111	4.75407
A_51_P108334|Slc25a4	1.30688	11.529	8.57665	4.29688e-06	0.00169833	4.73212
A_55_P1977812|Cd244	1.44405	8.44073	8.54684	4.43933e-06	0.00173214	4.70132
A_55_P1994733|Tmem14a	-2.25461	10.518	-8.48861	4.73263e-06	0.0018232	4.64084
A_55_P2063237|Dusp5	-1.2717	5.45436	-8.44679	4.9562e-06	0.00187282	4.59716
A_55_P2010699|BC037034	1.20421	8.24656	8.44163	4.98452e-06	0.00187282	4.59177
A_66_P138178|Gm4107	-1.34185	6.84775	-8.40405	5.19649e-06	0.00187709	4.55231
A_51_P102911|Hoxa11	-1.15116	5.8519	-8.39331	5.25881e-06	0.00187709	4.54102
A_55_P2127243|Tpsb2	-1.40612	7.80227	-8.3932	5.2595e-06	0.00187709	4.54089
A_55_P2073094|Trex2	-1.82919	7.04804	-8.38692	5.29628e-06	0.00187709	4.53428
A_55_P2092282|A_55_P2092282	1.15024	7.39677	8.38557	5.30425e-06	0.00187709	4.53286
A_55_P1998384|Wsb2	-3.2191	8.39688	-8.33018	5.64208e-06	0.00197369	4.47428
A_66_P120507|Plcd3	1.12376	6.27509	8.29302	5.88173e-06	0.0020012	4.43477
A_55_P2058270|LOC101056056	1.81059	5.98919	8.29049	5.89839e-06	0.0020012	4.43209
A_55_P1963863|Arhgef17	0.940965	6.38159	8.28202	5.95476e-06	0.0020012	4.42305
A_55_P1989081|LOC105246764	-0.961853	5.56825	-8.26497	6.06988e-06	0.0020012	4.40485
A_55_P2014531|Hes7	-1.34262	6.9417	-8.25151	6.1625e-06	0.0020012	4.39045
A_55_P1955896|Aqp7	-1.09876	7.12647	-8.25075	6.16773e-06	0.0020012	4.38964
A_55_P2123854|Zfhx2	1.33266	6.30172	8.24884	6.18102e-06	0.0020012	4.38759
A_51_P125679|Rec114	-1.99187	6.59121	-8.21066	6.45296e-06	0.00206726	4.34663
A_51_P327491|Apoa4	2.52557	11.3984	8.19915	6.53748e-06	0.00207076	4.33424
A_51_P125679|Rec114	-1.91272	6.71387	-8.19074	6.59997e-06	0.00207076	4.32518
A_52_P238902|Smg8	1.1156	6.35402	8.15572	6.86722e-06	0.00213232	4.28737
A_55_P2056542|Nin	0.938223	5.95347	8.14039	6.98793e-06	0.00213232	4.27076
A_55_P2087607|Cp	1.02845	6.2982	8.13807	7.00639e-06	0.00213232	4.26824
A_55_P1994027|Adra2b	1.27016	8.05258	8.09944	7.32162e-06	0.00219159	4.22626
A_55_P2040250|A_55_P2040250	-1.08502	5.48191	-8.09663	7.34514e-06	0.00219159	4.2232
A_55_P2071731|Olfr75-ps1	-1.02785	7.16735	-8.06829	7.587e-06	0.00220014	4.19228
A_51_P108334|Slc25a4	1.23841	11.4362	8.06469	7.6183e-06	0.00220014	4.18835
A_55_P1995040|Drp2	-1.1028	5.92501	-8.05802	7.67671e-06	0.00220014	4.18105
A_55_P2165239|Abl1	0.967976	6.39588	8.05571	7.69705e-06	0.00220014	4.17852
A_52_P318073|NAP102625-1	-0.899626	5.56364	-8.05139	7.73526e-06	0.00220014	4.1738
A_55_P2050069|P2rx3	-1.06264	6.03928	-8.03429	7.88854e-06	0.00222296	4.15505
A_55_P2134241|A_55_P2134241	1.06073	6.73553	8.00342	8.17356e-06	0.00228215	4.12112
A_66_P106611|Gna14	1.92469	7.78147	7.97319	8.46355e-06	0.00234163	4.08777
A_55_P2256686|AU024679	-1.52501	6.61347	-7.93861	8.80886e-06	0.00241487	4.0495
A_55_P2109107|A_55_P2109107	1.07693	5.90023	7.90857	9.12122e-06	0.00241487	4.01612
A_55_P2132099|NAP092947-001	1.08624	7.99296	7.90148	9.19672e-06	0.00241487	4.00822
A_51_P457664|Cyp46a1	-1.72623	7.67892	-7.90108	9.20091e-06	0.00241487	4.00778
A_55_P1973623|ENSMUST00000126400	-1.25423	5.47633	-7.90081	9.20384e-06	0.00241487	4.00748
A_55_P1975989|Wdr63	1.4696	6.20674	7.90077	9.20432e-06	0.00241487	4.00743
A_66_P113599|Prss23os	-1.61427	6.8457	-7.88207	9.40672e-06	0.00244687	3.98658
A_51_P375146|Cd36	1.99709	10.7309	7.84559	9.81571e-06	0.00253162	3.94576
A_55_P2088637|Ap3s1	1.06156	5.66306	7.823	1.00785e-05	0.00255671	3.92041
A_55_P2125144|TC1718914	-1.03605	6.09779	-7.82279	1.0081e-05	0.00255671	3.92017
A_55_P2057686|Cdc42ep5	-1.06073	7.16747	-7.81244	1.0204e-05	0.00256652	3.90853
A_55_P2055112|ENSMUST00000141089	-1.15588	7.10245	-7.80128	1.03383e-05	0.00257899	3.89597
A_51_P187625|Cabp2	1.75293	6.30308	7.7767	1.06413e-05	0.00263298	3.86823
A_55_P2144736|Prelp	0.958667	6.13216	7.76343	1.08087e-05	0.00264119	3.85323
A_55_P2027077|Shc2	1.0123	5.75046	7.76035	1.0848e-05	0.00264119	3.84974
A_52_P647607|Ubr4	-1.29358	8.35105	-7.73976	1.11145e-05	0.00264647	3.82641
A_51_P131335|Lrrc66	-1.13517	5.81415	-7.73732	1.11466e-05	0.00264647	3.82363
A_55_P1967548|Gm6309	1.04195	6.43553	7.73557	1.11696e-05	0.00264647	3.82165
A_55_P2029116|Pex11g	-0.983758	6.03684	-7.73195	1.12175e-05	0.00264647	3.81753
A_55_P2078093|Foxl2os	0.913125	5.95445	7.71481	1.1447e-05	0.00267983	3.79806
A_51_P355829|Ifna4	-0.90494	5.29435	-7.69775	1.16806e-05	0.00271365	3.77862
A_55_P1964596|4932411N23Rik	1.01176	6.09162	7.68468	1.18629e-05	0.00271769	3.76371
A_51_P260169|Gstm5	1.2601	10.6869	7.68371	1.18766e-05	0.00271769	3.7626
A_52_P284958|Ubtd2	1.40604	6.76928	7.66567	1.21338e-05	0.00275582	3.74198
A_51_P120823|Olfr868	-0.992739	5.92406	-7.65213	1.23308e-05	0.00277158	3.72647
A_55_P2023818|Cysltr1	1.06257	6.08292	7.64842	1.23853e-05	0.00277158	3.72222
A_51_P318640|Rps3	-2.91961	10.6948	-7.6177	1.28472e-05	0.00283041	3.68693
A_55_P2186405|ENSMUST00000160696	-1.31049	6.68472	-7.61312	1.29176e-05	0.00283041	3.68167
A_55_P2012779|Rnf167	-1.8289	8.01106	-7.6125	1.29272e-05	0.00283041	3.68095
A_55_P2295026|AU067648	-0.976746	5.68624	-7.60299	1.30749e-05	0.0028423	3.66999
A_55_P2046693|Slc25a5	2.01034	7.51636	7.59104	1.32632e-05	0.00286278	3.65621
A_55_P2142072|Synj2	1.01771	6.50426	7.58375	1.33794e-05	0.00286648	3.6478
A_52_P382139|ENSMUST00000156329	-1.02312	5.86041	-7.5782	1.34687e-05	0.00286648	3.64138
A_55_P2093168|Rell2	-1.01767	6.12555	-7.56693	1.3652e-05	0.00287469	3.62834
A_55_P1981366|Lamc2	1.25178	6.18935	7.56423	1.36962e-05	0.00287469	3.62522
A_55_P2037667|ENSMUST00000056401	-1.00726	5.38247	-7.55837	1.37929e-05	0.00287516	3.61843
A_51_P487048|Rhox6	-1.12777	5.68946	-7.54922	1.39452e-05	0.00288713	3.60783
A_55_P2101939|Zfp112	-1.02324	7.20261	-7.53727	1.4147e-05	0.00290913	3.59396
A_55_P1991821|Nrg2	-1.01468	5.67562	-7.51476	1.45357e-05	0.00295153	3.56778
A_52_P549827|Mgst1	-2.28322	15.4315	-7.5141	1.45472e-05	0.00295153	3.56702
A_55_P2083406|Myh3	-0.949281	5.87388	-7.50335	1.47371e-05	0.00296028	3.55449
A_66_P116250|Efhd2	1.50866	6.99728	7.4995	1.48057e-05	0.00296028	3.55001
A_55_P2069579|A_55_P2069579	2.12931	8.20652	7.49524	1.48821e-05	0.00296028	3.54503
A_55_P2128195|Pm20d2	-0.931865	6.49893	-7.4866	1.50384e-05	0.00297193	3.53494
A_51_P117087|Kcnip1	-0.929816	5.31465	-7.46922	1.53577e-05	0.00301547	3.51463
A_51_P475138|Duox1	1.62825	7.86333	7.46053	1.55202e-05	0.00302062	3.50445
A_55_P2052475|A_55_P2052475	0.885164	14.7716	7.45723	1.55825e-05	0.00302062	3.50058
A_55_P1953588|Etv2	-0.976712	5.96911	-7.43179	1.6071e-05	0.00309561	3.47072
A_52_P391983|Nt5c2	1.06426	6.7571	7.42645	1.61757e-05	0.00309618	3.46444
A_52_P537852|Fam120b	1.138	6.98144	7.4161	1.63806e-05	0.0031158	3.45226
A_55_P2143279|Nkd2	1.11476	13.7407	7.40638	1.65755e-05	0.00313328	3.44081
A_55_P2060163|A_55_P2060163	1.12838	5.92478	7.40084	1.66878e-05	0.00313504	3.43428
A_55_P1984961|LOC102636514	1.17458	6.67726	7.38859	1.69389e-05	0.00316269	3.41982
A_51_P138895|Ccdc102a	1.12162	7.01374	7.37726	1.71746e-05	0.00318715	3.40643
A_55_P2159791|Serpinb3d	-0.982284	6.32757	-7.37194	1.72868e-05	0.00318852	3.40013
A_55_P1969874|A_55_P1969874	0.91292	16.1659	7.35781	1.7588e-05	0.00320903	3.38339
A_55_P1980214|A_55_P1980214	2.5137	7.64471	7.35684	1.76089e-05	0.00320903	3.38225
A_55_P2136561|Gm10680	1.81213	7.06038	7.3337	1.81151e-05	0.00326184	3.35478
A_52_P311031|Gm9757	-2.27802	11.9194	-7.33005	1.81963e-05	0.00326184	3.35044
A_51_P468055|Smyd1	0.851313	9.94046	7.32899	1.82202e-05	0.00326184	3.34917
A_55_P1986703|1700055N04Rik	-1.0657	7.25416	-7.31937	1.84366e-05	0.00328129	3.33773
A_55_P2075127|Pax2	-2.71031	12.2994	-7.30787	1.86989e-05	0.00330053	3.32403
A_55_P2012815|Acvr2b	1.64818	10.7218	7.30514	1.87616e-05	0.00330053	3.32078
A_52_P388164|Olfr608	-0.989721	6.67175	-7.29867	1.89117e-05	0.0033078	3.31306
A_51_P244396|ENSMUST00000191842	-0.975991	5.43652	-7.28902	1.91376e-05	0.00332819	3.30154
A_52_P629919|Gm2716	-1.00413	5.57131	-7.27499	1.94715e-05	0.00335759	3.28476
A_55_P2106394|Knstrn	1.35439	12.6652	7.27267	1.95273e-05	0.00335759	3.28198
A_55_P1989071|Oas1d	2.01221	8.94069	7.25576	1.99393e-05	0.00340917	3.26172
A_51_P125679|Rec114	-1.97813	6.46916	-7.23861	2.03665e-05	0.00344001	3.24113
A_51_P396163|Mdm1	-0.922472	6.14853	-7.22762	2.06456e-05	0.00344001	3.22792
A_55_P2079636|Scgb3a2	-0.986182	5.4931	-7.22667	2.06698e-05	0.00344001	3.22678
A_55_P2187076|Sncg	-0.94949	6.99969	-7.22655	2.0673e-05	0.00344001	3.22663
A_55_P2044385|Fgfbp3	0.922465	5.9853	7.22608	2.06848e-05	0.00344001	3.22607
A_55_P2108143|NAP069259-1	1.37646	14.7188	7.21577	2.09509e-05	0.00344861	3.21366
A_52_P217437|Htra3	-1.17896	6.26253	-7.2153	2.09632e-05	0.00344861	3.21309
A_55_P2055834|AK090145	-1.78523	7.54508	-7.20036	2.13557e-05	0.0034943	3.19506
A_51_P417891|Trim10	-1.21454	5.96158	-7.18921	2.16535e-05	0.00352408	3.18161
A_55_P2028898|Prl2b1	-0.916215	5.45217	-7.16665	2.22704e-05	0.0036052	3.1543
A_55_P2006930|2610005L07Rik	-1.28498	12.7617	-7.15999	2.2456e-05	0.00361601	3.14623
A_66_P136735|1700023F02Rik	-0.989583	5.56593	-7.14326	2.29295e-05	0.00367283	3.12593
A_55_P1971867|Kctd11	-0.945548	5.34338	-7.12927	2.33341e-05	0.00371678	3.10892
A_51_P342906|Sh3bp1	1.04333	6.12471	7.12537	2.34482e-05	0.00371678	3.10417
A_55_P1970309|Arhgap44	1.09247	6.37964	7.11136	2.38631e-05	0.00376294	3.08711
A_55_P2167803|Abi3bp	1.17193	6.17759	7.09984	2.42101e-05	0.00378725	3.07305
A_55_P2163018|A_55_P2163018	1.12712	9.10921	7.098	2.42661e-05	0.00378725	3.07081
A_55_P2091413|ENSMUST00000170486	-1.80639	7.24142	-7.0877	2.45818e-05	0.00380932	3.05822
A_55_P2422074|BC025933	-0.995822	7.69304	-7.07821	2.48765e-05	0.00380932	3.04662
A_55_P2096076|Gm8256	-1.0805	6.28036	-7.07454	2.49916e-05	0.00380932	3.04212
A_55_P2067804|Vmn1r181	-1.0557	5.22681	-7.06772	2.52071e-05	0.00380932	3.03376
A_55_P2093143|Casd1	1.20518	7.28637	7.06691	2.52325e-05	0.00380932	3.03278
A_55_P1971025|Paqr6	1.03075	5.9848	7.06329	2.53477e-05	0.00380932	3.02834
A_55_P1990205|Gm7849	-0.824788	5.61538	-7.06152	2.54043e-05	0.00380932	3.02617
A_55_P2171086|Prcp	0.943066	5.9663	7.06095	2.54227e-05	0.00380932	3.02546
A_55_P2137932|AK053394	-1.10959	6.54953	-7.05677	2.55568e-05	0.00380932	3.02034
A_51_P126626|Zfp503	0.788326	6.5322	7.04583	2.59114e-05	0.00380932	3.00691
A_51_P187242|Hrh2	-0.959989	5.46558	-7.04224	2.60289e-05	0.00380932	3.0025
A_55_P2296118|9630010G10Rik	0.771371	6.11226	7.03905	2.6134e-05	0.00380932	2.99858
A_55_P2018442|Tbpl1	-1.07545	5.51163	-7.03752	2.61846e-05	0.00380932	2.99669
A_55_P2045859|A_55_P2045859	-1.19887	12.4361	-7.03723	2.61939e-05	0.00380932	2.99634
A_55_P2013470|Gm14743	-0.979633	5.36939	-7.03337	2.6322e-05	0.00380932	2.99159
A_55_P1958951|4930589L23Rik	-0.939165	5.49837	-7.03072	2.64102e-05	0.00380932	2.98833
A_52_P330214|Fanca	1.02647	6.17152	7.02338	2.66561e-05	0.00382666	2.9793
A_55_P2135720|Olfr1348	-0.968977	6.6513	-7.00702	2.72132e-05	0.0038883	2.95913
A_55_P2083919|Robo2	1.6276	6.31178	6.99791	2.7529e-05	0.00391503	2.94788
A_52_P87843|Aldh1a3	1.30559	5.74253	6.99304	2.76992e-05	0.00392092	2.94187
A_55_P2021603|ENSMUST00000103608	-1.01926	5.19736	-6.98854	2.78579e-05	0.00392513	2.9363
A_55_P2159381|M76612	-0.937424	5.29423	-6.97801	2.82324e-05	0.00395957	2.92327
A_55_P2009146|Gtpbp3	-0.876832	8.41727	-6.97069	2.84959e-05	0.00397819	2.91421
A_55_P2011084|ENSMUST00000164410	0.953061	6.00063	6.94953	2.92729e-05	0.004068	2.88795
A_52_P383089|Cd4	0.841608	6.08178	6.92859	3.00642e-05	0.00412092	2.86192
A_55_P2162543|A_55_P2162543	1.33595	5.60871	6.92826	3.00765e-05	0.00412092	2.86152
A_52_P444253|ENSMUST00000178971	-1.17334	13.2722	-6.91939	3.04188e-05	0.00412092	2.85047
A_51_P125679|Rec114	-1.97084	6.14293	-6.91873	3.04448e-05	0.00412092	2.84963
A_55_P2024634|Gm13546	-1.00711	5.29746	-6.90711	3.08996e-05	0.00412092	2.83515
A_55_P1979377|Slc16a7	-1.23533	6.93579	-6.90637	3.09289e-05	0.00412092	2.83423
A_55_P2121856|Ier5l	0.816795	7.90154	6.90563	3.09583e-05	0.00412092	2.8333
A_52_P520341|A130023I24Rik	-1.25465	6.70025	-6.9032	3.10545e-05	0.00412092	2.83027
A_55_P2027900|Gabra2	1.23766	6.23462	6.90295	3.10645e-05	0.00412092	2.82995
A_55_P1960087|Fam217a	-0.817148	5.56092	-6.90042	3.11652e-05	0.00412092	2.82679
A_52_P466853|Bmyc	1.1589	9.44051	6.89701	3.13011e-05	0.00412092	2.82254
A_52_P14496|Tcp10c	-0.940386	5.49196	-6.89321	3.14536e-05	0.00412092	2.81779
A_55_P2152605|Spata2	-1.01044	6.77805	-6.89161	3.15181e-05	0.00412092	2.81579
A_66_P116077|2410088K16Rik	0.947869	6.03909	6.88734	3.16911e-05	0.00412092	2.81044
A_55_P2414909|4933411B09Rik	0.752186	5.9807	6.88382	3.18341e-05	0.00412092	2.80604
A_52_P467726|Nsg1	1.04404	6.55954	6.8833	3.18553e-05	0.00412092	2.80539
A_52_P497424|ENSMUST00000132601	-0.872627	6.28637	-6.86588	3.25744e-05	0.00412092	2.78358
A_55_P1993758|Nsa2	-2.11849	7.96443	-6.86587	3.25749e-05	0.00412092	2.78356
A_51_P139096|1700122O11Rik	-0.85385	6.28961	-6.86286	3.2701e-05	0.00412092	2.77979
A_51_P211351|Olfr677	-1.85467	6.48251	-6.8604	3.28044e-05	0.00412092	2.7767
A_55_P2247096|BC028777	-1.05288	7.45113	-6.85984	3.2828e-05	0.00412092	2.776
A_55_P2183572|A_55_P2183572	-0.801234	6.15325	-6.85884	3.28703e-05	0.00412092	2.77474
A_51_P484599|Spata25	0.872559	6.07518	6.8547	3.30452e-05	0.00412092	2.76955
A_52_P21486|Hamp2	5.13657	11.7311	6.85469	3.30458e-05	0.00412092	2.76953
A_55_P2047991|ENSMUST00000099093	-1.32726	5.86515	-6.85443	3.30567e-05	0.00412092	2.76921
A_55_P1989748|NAP111934-1	1.50967	8.54031	6.85167	3.31742e-05	0.00412092	2.76574
A_55_P1962094|ENSMUST00000137586	-0.97969	6.85662	-6.8404	3.36584e-05	0.00412903	2.75157
A_55_P2123045|Olfr453	-0.793758	5.90154	-6.83981	3.36837e-05	0.00412903	2.75084
A_52_P63361|Amtn	-0.847476	5.66461	-6.83931	3.37053e-05	0.00412903	2.75021
A_52_P11061|Tomm70a	1.36527	6.2241	6.83754	3.37822e-05	0.00412903	2.74798
A_55_P2186514|Nlrp1c-ps	-0.931739	5.50893	-6.82477	3.43424e-05	0.0041807	2.7319
A_55_P1969156|Pam	1.15592	6.3405	6.80645	3.5163e-05	0.00425412	2.7088
A_66_P114244|2310046K23Rik	-0.989887	5.47921	-6.80262	3.53372e-05	0.00425412	2.70396
A_55_P1973033|Ltbp1	1.44254	6.63571	6.80092	3.54148e-05	0.00425412	2.70182
A_55_P2102818|A_55_P2102818	-0.890814	6.04824	-6.79513	3.56806e-05	0.00425412	2.6945
A_55_P1971619|NAP114307-1	1.2082	6.80664	6.79445	3.57119e-05	0.00425412	2.69364
A_55_P2083186|Gm10024	-1.82839	6.15455	-6.79016	3.59103e-05	0.00425412	2.68822
A_55_P2085210|A_55_P2085210	-1.13206	6.32415	-6.78314	3.62376e-05	0.00425412	2.67934
A_55_P1963300|Vsig10	0.931687	6.38167	6.78002	3.63845e-05	0.00425412	2.67538
A_55_P2061275|Tbx6	-1.24664	6.07205	-6.77783	3.64873e-05	0.00425412	2.67262
A_55_P2049323|Gm4755	-1.1849	6.08053	-6.77657	3.65469e-05	0.00425412	2.67102
A_51_P104897|Itpr3	1.04469	7.62981	6.77092	3.68154e-05	0.00425412	2.66385
A_52_P217240|Ppme1	-0.885942	8.93035	-6.76994	3.6862e-05	0.00425412	2.66261
A_51_P186956|Adam2	-1.01188	6.50513	-6.76486	3.71054e-05	0.00425412	2.65617
A_55_P2031508|1700029H14Rik	-0.787257	6.0233	-6.76439	3.7128e-05	0.00425412	2.65558
A_51_P117226|ENSMUST00000049389	0.901523	6.22696	6.76367	3.71628e-05	0.00425412	2.65466
A_55_P1985519|ENSMUST00000036360	0.755152	16.387	6.76327	3.71819e-05	0.00425412	2.65415
A_55_P2011051|Pa2g4	1.14659	6.44894	6.73499	3.85716e-05	0.00439659	2.61822
A_55_P2175489|Sfxn5	0.824026	6.03214	6.72494	3.90788e-05	0.00440771	2.60542
A_55_P1982239|Ctrb1	-0.827677	8.93868	-6.7222	3.92179e-05	0.00440771	2.60194
A_51_P464308|Gnb4	0.920911	5.81646	6.72206	3.92252e-05	0.00440771	2.60176
A_55_P2023391|Grhl3	-1.39654	6.13252	-6.7216	3.92486e-05	0.00440771	2.60118
A_51_P125679|Rec114	-1.98367	6.44806	-6.7159	3.95413e-05	0.00442426	2.5939
A_55_P2105321|Acin1	0.964672	10.6094	6.70925	3.9885e-05	0.00444637	2.58541
A_51_P129962|Cacfd1	-1.31775	6.78121	-6.70185	4.02712e-05	0.00447299	2.57597
A_66_P114449|Vps39	-1.14292	7.58573	-6.69733	4.05095e-05	0.00447299	2.57019
A_55_P2422248|5730420D15Rik	-0.899788	5.85098	-6.69628	4.05646e-05	0.00447299	2.56885
A_66_P122730|A830092H15Rik	-1.72503	6.55193	-6.67335	4.17977e-05	0.00457719	2.5395
A_55_P2143050|Ear7	-0.833587	5.43697	-6.67312	4.18104e-05	0.00457719	2.5392
A_55_P2007771|Catsper2	1.07537	6.46999	6.67033	4.19632e-05	0.00457745	2.53562
A_55_P1966327|ENSMUST00000184915	0.706818	6.44476	6.66586	4.2209e-05	0.00458519	2.5299
A_55_P2314229|LOC328066	-1.00929	6.22831	-6.66357	4.23355e-05	0.00458519	2.52696
A_55_P1967227|Tmem158	-0.733416	10.3689	-6.65191	4.29867e-05	0.00462175	2.51199
A_55_P2136373|Cep250	0.789504	6.10467	6.65164	4.30022e-05	0.00462175	2.51164
A_55_P1986174|Gdpgp1	-0.791282	7.46856	-6.64592	4.33254e-05	0.00462175	2.50429
A_55_P2182056|Zfp352	-1.01301	5.9845	-6.64502	4.33766e-05	0.00462175	2.50313
A_55_P2121096|Fbn2	0.929929	5.97141	6.64352	4.34618e-05	0.00462175	2.50121
A_55_P2000548|Cfl1	0.724371	13.3597	6.64134	4.35866e-05	0.00462175	2.49839
A_66_P127463|Gm5860	-0.952139	7.54036	-6.63872	4.37361e-05	0.00462175	2.49504
A_55_P2139009|NAP113833-1	0.769267	16.3681	6.62516	4.45218e-05	0.00468686	2.47757
A_52_P297527|BC048562	-0.88579	5.82526	-6.62279	4.46602e-05	0.00468686	2.47452
A_55_P2168707|Frmd8os	1.17171	8.14486	6.61782	4.49532e-05	0.0047014	2.4681
A_66_P110881|Prr16	0.844484	6.20593	6.61011	4.5411e-05	0.00472647	2.45816
A_55_P2054803|Rxfp4	-0.790256	5.48762	-6.60736	4.55755e-05	0.00472647	2.45461
A_51_P430766|Il10	-0.909284	5.49779	-6.60597	4.56589e-05	0.00472647	2.45282
A_52_P594302|Lrba	-0.80262	5.90521	-6.60042	4.5994e-05	0.00474502	2.44564
A_55_P1968573|Olfr288	-1.02322	5.66718	-6.59318	4.64345e-05	0.00475659	2.43628
A_51_P259318|Fbrs	-1.13268	7.77987	-6.59091	4.65731e-05	0.00475659	2.43335
A_55_P1982793|Notch2	-0.901815	5.94056	-6.59088	4.6575e-05	0.00475659	2.43331
A_55_P2067076|ENSMUST00000116172	-0.775502	7.20879	-6.58007	4.72436e-05	0.00480874	2.41932
A_51_P490924|Hapln4	-0.706612	6.88582	-6.57511	4.75541e-05	0.0048242	2.41289
A_51_P108334|Slc25a4	1.0524	10.898	6.56787	4.80107e-05	0.00482621	2.4035
A_55_P2158227|Angpt1	1.10596	6.00923	6.56654	4.80952e-05	0.00482621	2.40177
A_55_P2124871|Npw	-0.929489	5.5806	-6.56611	4.8122e-05	0.00482621	2.40123
A_55_P2107528|A_55_P2107528	1.17622	13.91	6.56476	4.82082e-05	0.00482621	2.39947
A_51_P281700|Khsrp	0.933259	12.9963	6.54533	4.94625e-05	0.00493122	2.37424
A_51_P195567|1700017D01Rik	-0.903673	5.53173	-6.54352	4.95812e-05	0.00493122	2.37188
A_55_P2062058|Dbndd2	0.890476	6.12117	6.52668	5.06998e-05	0.00502605	2.34996
A_55_P2166884|Gm5481	0.783768	13.0597	6.52064	5.11078e-05	0.00503576	2.34208
A_52_P631356|Cobll1	0.920717	6.92021	6.52026	5.11335e-05	0.00503576	2.34159
A_51_P511482|Ift57	1.32411	6.43054	6.5179	5.12942e-05	0.00503576	2.3385
A_55_P1964594|A_55_P1964594	0.925379	5.96652	6.50942	5.18746e-05	0.00504731	2.32745
A_55_P2088113|Gm16287	-1.14223	5.97859	-6.50904	5.19007e-05	0.00504731	2.32695
A_55_P2169064|Olfr1474	1.14132	5.78413	6.5075	5.20068e-05	0.00504731	2.32494
A_55_P2021721|A_55_P2021721	1.44251	9.70113	6.50652	5.20752e-05	0.00504731	2.32365
A_55_P2025368|Nkain1	-0.903288	8.25985	-6.50306	5.23151e-05	0.00505447	2.31913
A_55_P2302240|AU017834	-1.18031	5.52332	-6.49741	5.27092e-05	0.00507643	2.31175
A_52_P514279|Olfr318	-0.890333	6.31924	-6.4892	5.32883e-05	0.00511602	2.30101
A_55_P2183549|ENSMUST00000119175	-2.01358	6.50158	-6.48632	5.34929e-05	0.00511709	2.29724
A_55_P2008996|Gm10034	-1.03529	6.05396	-6.47859	5.40459e-05	0.00511709	2.28713
A_66_P100021|Ncaph2	-0.963066	8.23411	-6.47811	5.40805e-05	0.00511709	2.2865
A_55_P2098100|Arhgef9	1.0225	5.92637	6.4767	5.41822e-05	0.00511709	2.28465
A_51_P518919|Cdh7	-0.79102	5.3753	-6.47583	5.42453e-05	0.00511709	2.28351
A_55_P2041668|Foxl2	-1.62728	7.81672	-6.47496	5.43084e-05	0.00511709	2.28236
A_55_P2000206|Gm16497	-0.896182	5.51537	-6.47083	5.46081e-05	0.00512472	2.27695
A_51_P484671|Adcy3	-0.898859	5.61057	-6.46921	5.47261e-05	0.00512472	2.27482
A_55_P2008740|Fcgr1	0.943933	6.34886	6.45897	5.54785e-05	0.00516006	2.26139
A_51_P520699|Shisa8	-1.0571	5.65888	-6.45841	5.55206e-05	0.00516006	2.26065
A_55_P2068451|ENSMUST00000185778	1.14479	13.6253	6.45717	5.56122e-05	0.00516006	2.25903
A_55_P2270437|4930528J11Rik	0.839842	5.84489	6.44728	5.63518e-05	0.00520565	2.24603
A_51_P353232|Tnnc2	0.89576	6.0313	6.44381	5.66134e-05	0.00520565	2.24147
A_52_P22617|ENSMUST00000170405	0.892429	7.16189	6.44108	5.68203e-05	0.00520565	2.23788
A_55_P1994739|ENSMUST00000112542	-1.01494	5.58765	-6.44033	5.68779e-05	0.00520565	2.23688
A_55_P2006250|Myo5a	0.990731	5.78654	6.43927	5.69587e-05	0.00520565	2.23549
A_55_P2103001|A_55_P2103001	-0.946381	5.58214	-6.42889	5.77551e-05	0.00522443	2.22182
A_55_P2409088|BB163080	1.09906	5.87025	6.42803	5.78218e-05	0.00522443	2.22069
A_55_P2173011|Nfasc	-0.846471	6.49564	-6.42687	5.79114e-05	0.00522443	2.21916
A_51_P157698|Oaz3	-0.951458	6.26226	-6.42647	5.79424e-05	0.00522443	2.21863
A_52_P127682|Dagla	1.30329	6.10608	6.42544	5.80225e-05	0.00522443	2.21728
A_55_P2052131|NAP059579-1	-0.95211	5.60516	-6.41919	5.85104e-05	0.00525281	2.20903
A_51_P382204|Pdzd7	-0.910329	6.24782	-6.41085	5.91682e-05	0.00527936	2.19803
A_55_P1989149|Olfr394	-1.52875	6.46503	-6.41073	5.91778e-05	0.00527936	2.19787
A_52_P342654|Prss33	-0.892439	6.40862	-6.40855	5.93506e-05	0.00527936	2.195
A_55_P1974593|A_55_P1974593	0.697528	14.9495	6.4061	5.9546e-05	0.00527936	2.19176
A_55_P2147846|Npcd	1.15846	9.27018	6.40411	5.97052e-05	0.00527936	2.18913
A_55_P1986053|Pcnx	0.683428	9.22519	6.40235	5.98469e-05	0.00527936	2.1868
A_52_P597461|Skil	0.908592	6.13667	6.39115	6.07537e-05	0.00534387	2.17199
A_66_P113498|4921539H07Rik	-1.22288	5.80379	-6.38456	6.12936e-05	0.00537582	2.16328
A_66_P117578|Mtmr7	0.872409	8.28214	6.38059	6.16223e-05	0.00538053	2.15801
A_55_P2185347|ENSMUST00000181249	0.839678	6.75215	6.37964	6.17009e-05	0.00538053	2.15676
A_55_P2138130|A_55_P2138130	0.94942	13.1437	6.36016	6.33402e-05	0.0055077	2.13093
A_52_P343661|Lcn10	-0.890331	6.3512	-6.35519	6.37664e-05	0.00551388	2.12432
A_55_P2398995|Lelp1	-0.95936	8.19054	-6.35511	6.37736e-05	0.00551388	2.12421
A_51_P238576|Cyp4a14	-4.85984	8.17153	-6.3458	6.45795e-05	0.00556774	2.11184
A_55_P2054663|Cox4i2	-1.05418	7.85141	-6.3416	6.49465e-05	0.00558357	2.10625
A_55_P2206264|A_55_P2206264	-0.944521	6.29705	-6.33643	6.5401e-05	0.0056068	2.09938
A_55_P1988689|ENSMUST00000109356	0.759836	6.10155	6.32831	6.61229e-05	0.00564429	2.08856
A_55_P2090142|Kcna7	-0.764107	9.25433	-6.32735	6.62092e-05	0.00564429	2.08727
A_51_P343613|Ehd2	-0.72264	6.06533	-6.31774	6.7075e-05	0.00570212	2.07447
A_66_P109395|Rpia	1.01883	7.38215	6.3136	6.7452e-05	0.00570751	2.06894
A_55_P2090612|ENSMUST00000110980	-0.990061	6.387	-6.31245	6.75568e-05	0.00570751	2.06741
A_55_P2151956|Gm35696	-2.02725	9.22036	-6.31088	6.77009e-05	0.00570751	2.06531
A_55_P2118717|Ninl	0.824036	6.02809	6.30777	6.79871e-05	0.0057158	2.06115
A_51_P509140|U2af1l4	-0.913531	8.17675	-6.30082	6.86297e-05	0.00575393	2.05188
A_55_P2185794|Sirt6	-0.829151	6.54475	-6.29694	6.89919e-05	0.00576841	2.04669
A_55_P2119907|Dnah11	-1.24367	6.49741	-6.29118	6.9533e-05	0.00578031	2.03898
A_55_P1997620|ENSMUST00000122109	-0.746813	5.84061	-6.2905	6.95974e-05	0.00578031	2.03807
A_55_P2143025|Sema3c	1.31304	6.14912	6.28937	6.97041e-05	0.00578031	2.03656
A_52_P535623|Hook1	-1.55663	6.986	-6.28631	6.99939e-05	0.0057864	2.03247
A_51_P430259|Cfap126	0.805103	9.18002	6.28459	7.01577e-05	0.0057864	2.03016
A_55_P2275319|1700025F24Rik	-0.780735	5.66006	-6.28118	7.04834e-05	0.00579754	2.02559
A_55_P1992329|Gmpr	-0.898976	5.58115	-6.2779	7.07982e-05	0.00580774	2.0212
A_51_P313503|Olfr577	-1.2723	7.0255	-6.27456	7.11205e-05	0.0058185	2.01672
A_66_P134704|Gm4952	-2.20172	10.9236	-6.26834	7.17246e-05	0.00584562	2.00838
A_55_P2076592|A_55_P2076592	0.891705	6.77475	6.26523	7.20281e-05	0.00584562	2.00421
A_51_P136411|Dgki	-1.03911	5.33493	-6.26472	7.20779e-05	0.00584562	2.00353
A_51_P412348|Scnn1b	-0.830203	5.37051	-6.26327	7.22203e-05	0.00584562	2.00158
A_55_P2099363|Stac2	-0.816539	6.56114	-6.25688	7.28513e-05	0.00588105	1.993
A_55_P2146122|ENSMUST00000124465	-0.995375	5.68566	-6.25422	7.31162e-05	0.005883	1.98942
A_55_P2117345|Fcer2a	-0.975938	6.35368	-6.25275	7.3262e-05	0.005883	1.98745
A_55_P1979027|Tmem65	0.72378	6.61512	6.24449	7.40915e-05	0.00592443	1.97634
A_55_P1959891|TC1618616	-1.6543	7.97925	-6.24317	7.42248e-05	0.00592443	1.97457
A_52_P417620|Pacs1	1.00381	6.26008	6.24182	7.4362e-05	0.00592443	1.97275
A_51_P420128|Fam219aos	-1.03744	6.11057	-6.23728	7.48238e-05	0.00594566	1.96664
A_55_P1986883|Gm9914	-0.705187	5.60744	-6.23292	7.52697e-05	0.00596552	1.96077
A_55_P2092501|Med1	-1.3966	14.0353	-6.22852	7.57231e-05	0.00598586	1.95485
A_66_P116542|ENSMUST00000071184	-0.920914	6.13351	-6.22425	7.61657e-05	0.00600525	1.94909
A_55_P2039541|Arhgap15	1.12311	6.03961	6.22104	7.65006e-05	0.00601169	1.94476
A_55_P1970949|A_55_P1970949	-1.19071	6.24616	-6.21969	7.66424e-05	0.00601169	1.94294
A_55_P2012960|Gpx7	0.954182	6.73903	6.21756	7.68652e-05	0.00601366	1.94007
A_55_P2035414|TC1599058	-1.13245	6.18395	-6.21286	7.73611e-05	0.00603695	1.93372
A_55_P2074337|Ngf	1.10488	11.0724	6.2074	7.79405e-05	0.00606661	1.92636
A_52_P510179|Acrbp	-0.86023	6.22914	-6.20174	7.85467e-05	0.00609819	1.91871
A_55_P2102683|A_55_P2102683	1.10786	5.66331	6.19621	7.91434e-05	0.00612888	1.91123
A_55_P2082614|Zfp791	1.06836	15.6556	6.1936	7.94266e-05	0.0061352	1.90771
A_55_P2015650|Slc5a9	-0.733422	6.24447	-6.19155	7.96508e-05	0.0061364	1.90492
A_55_P1993549|Npnt	-1.19254	5.97139	-6.18915	7.9913e-05	0.0061364	1.90168
A_55_P2180216|ENSMUST00000108223	-1.21216	7.4923	-6.18662	8.01907e-05	0.0061364	1.89825
A_51_P136589|Olfr796	-0.710096	6.30796	-6.18515	8.0352e-05	0.0061364	1.89627
A_55_P1991016|Basp1	-1.42905	6.9095	-6.18426	8.04502e-05	0.0061364	1.89506
A_55_P2100834|Sprtn	0.897545	5.85872	6.17984	8.09391e-05	0.00615825	1.88908
A_51_P215038|Tmem59l	-1.16112	6.28676	-6.17062	8.197e-05	0.00622114	1.87658
A_55_P2145800|TC1685671	1.36607	7.01864	6.16755	8.23165e-05	0.00623189	1.87241
A_51_P172054|Gas6	1.58959	12.5587	6.16074	8.30897e-05	0.00625318	1.86318
A_55_P2076749|Cad	-1.72918	6.89188	-6.16019	8.31526e-05	0.00625318	1.86243
A_55_P2050408|LOC105244782	0.83818	7.32278	6.15909	8.32784e-05	0.00625318	1.86094
A_55_P2157023|Sox17	0.774394	6.47137	6.15786	8.34195e-05	0.00625318	1.85926
A_55_P2005145|Zfp455	0.786602	6.60932	6.15225	8.40661e-05	0.00627287	1.85163
A_55_P1972973|A_55_P1972973	1.08609	6.01422	6.152	8.40944e-05	0.00627287	1.8513
A_55_P2082403|Six3	-0.860711	5.83656	-6.14926	8.44118e-05	0.00628115	1.84758
A_55_P2065965|ENSMUST00000181793	-0.718975	5.70229	-6.14716	8.46566e-05	0.006284	1.84472
A_55_P2032718|Klra9	0.72891	5.9141	6.14426	8.49955e-05	0.00629267	1.84077
A_55_P2005977|ENSMUST00000120250	-1.05711	5.52543	-6.14262	8.5187e-05	0.00629267	1.83855
A_51_P218953|Zfp536	-1.47688	6.1116	-6.13339	8.62774e-05	0.00634028	1.82598
A_51_P363871|March2	0.889565	5.99247	6.1331	8.6311e-05	0.00634028	1.82559
A_55_P2131683|Mical2	-0.805562	5.94848	-6.13188	8.64565e-05	0.00634028	1.82393
A_55_P2210011|ENSMUST00000162204	1.38028	7.40803	6.12906	8.67931e-05	0.00634967	1.82009
A_66_P118989|Gm8350	-1.09274	7.35352	-6.12485	8.72989e-05	0.00637136	1.81435
A_52_P82765|NP065022	-0.959167	7.69649	-6.1163	8.83344e-05	0.00640811	1.80269
A_65_P08239|Mef2a	0.861594	7.01446	6.11583	8.83922e-05	0.00640811	1.80205
A_55_P2051746|ENSMUST00000099401	-0.757466	6.56908	-6.11391	8.86272e-05	0.00640811	1.79942
A_51_P190753|Abca14	-0.906877	5.66744	-6.11376	8.86448e-05	0.00640811	1.79922
A_51_P262489|Sst	-0.91621	5.72642	-6.10983	8.91271e-05	0.00642771	1.79386
A_55_P2223851|AK036131	1.53393	6.2384	6.0971	9.07098e-05	0.00650591	1.77646
A_51_P183497|Htr6	-1.07633	6.19385	-6.09707	9.07129e-05	0.00650591	1.77643
A_55_P2007811|ENSMUST00000110991	-0.856954	6.76838	-6.09541	9.0921e-05	0.00650591	1.77416
A_55_P2115900|Dsg1b	-1.01544	5.63505	-6.09426	9.10664e-05	0.00650591	1.77258
A_55_P2137701|Gm13247	0.827773	7.88866	6.09082	9.15004e-05	0.0065216	1.76788
A_55_P2109539|Trnt1	0.762572	6.49674	6.0886	9.17817e-05	0.00652552	1.76484
A_51_P204247|C8a	-1.37041	13.2634	-6.08701	9.19843e-05	0.00652552	1.76266
A_51_P161207|Rfx3	-0.683599	5.81455	-6.07131	9.40066e-05	0.0066362	1.74116
A_55_P2019743|ENSMUST00000121749	0.883972	6.03276	6.0698	9.42041e-05	0.0066362	1.73908
A_55_P2132756|Cacna1g	-0.781337	5.60464	-6.06882	9.43328e-05	0.0066362	1.73773
A_55_P1961168|ENSMUST00000120751	-2.10772	8.34726	-6.06817	9.44166e-05	0.0066362	1.73685
A_66_P124239|Gm6557	-0.998608	7.60026	-6.06494	9.48417e-05	0.00664155	1.73241
A_52_P533707|Chrna1	-0.730423	5.44772	-6.06338	9.50471e-05	0.00664155	1.73027
A_55_P2036967|Cox17	1.64045	6.76671	6.06261	9.51481e-05	0.00664155	1.72922
A_55_P2041581|ENSMUST00000136332	1.13905	10.2018	6.06097	9.53657e-05	0.00664155	1.72696
A_55_P2320085|4833415N18Rik	1.12098	10.4479	6.05825	9.57255e-05	0.00665139	1.72324
A_55_P2152009|Tesc	1.37349	6.73519	6.05175	9.65937e-05	0.00668167	1.7143
A_52_P340073|Efnb2	0.892706	6.33741	6.05027	9.6793e-05	0.00668167	1.71226
A_52_P459475|Irx3os	-0.896463	6.79598	-6.04865	9.701e-05	0.00668167	1.71005
A_55_P1959550|Rltpr	-1.03525	7.64344	-6.04666	9.72792e-05	0.00668167	1.70731
A_55_P2046744|Cspg5	-1.11129	6.8165	-6.0451	9.74907e-05	0.00668167	1.70516
A_52_P204311|Spry4	1.43212	6.41444	6.04419	9.76141e-05	0.00668167	1.70391
A_55_P2151609|Sorl1	1.57724	6.74679	6.04152	9.79772e-05	0.00668167	1.70023
A_55_P2174022|Brd4	0.824149	11.0961	6.04063	9.80985e-05	0.00668167	1.69901
A_55_P2160726|Tfcp2	-0.77415	8.03318	-6.04006	9.81766e-05	0.00668167	1.69822
A_55_P2118744|Sez6l	1.03252	5.86165	6.03661	9.86481e-05	0.00668167	1.69348
A_55_P2101956|TC1768399	-0.828521	6.14135	-6.03264	9.91944e-05	0.00668167	1.68802
A_52_P208416|Olfr1431	-0.981161	5.82906	-6.0326	9.92e-05	0.00668167	1.68796
A_66_P136778|Mapk15	-0.789424	6.54873	-6.03148	9.93543e-05	0.00668167	1.68642
A_55_P2029637|Sry	-0.967694	5.93415	-6.02838	9.97844e-05	0.00668167	1.68215
A_55_P2009813|Gm5751	0.837047	5.9941	6.02757	9.98972e-05	0.00668167	1.68103
A_55_P2024080|Rpl7a	0.787032	14.4756	6.02745	9.99144e-05	0.00668167	1.68086
A_55_P2170539|TC1642954	-0.924974	5.63015	-6.02542	0.000100197	0.00668167	1.67806
A_55_P2047837|ENSMUST00000121166	0.742585	7.96125	6.0248	0.000100283	0.00668167	1.67722
A_55_P2080902|A_55_P2080902	0.739462	6.55001	6.02293	0.000100545	0.00668167	1.67464
A_55_P2055482|Zscan26	0.807792	6.11849	6.02288	0.000100552	0.00668167	1.67456
A_51_P107959|1700026J12Rik	-0.740609	5.48857	-6.02037	0.000100904	0.00669042	1.67111
A_66_P112593|Sec61b	-0.947642	11.1511	-6.01547	0.000101596	0.00672167	1.66434
A_52_P344138|Gabrb3	0.801158	6.08583	6.0125	0.000102017	0.00673488	1.66025
A_55_P1982211|NAP065258-1	0.807304	9.43943	6.00892	0.000102527	0.00674731	1.65532
A_55_P2090764|Olfr1459	-0.945851	6.0441	-6.00803	0.000102655	0.00674731	1.65408
A_55_P1986095|NAP064533-1	-0.795557	5.89045	-6.00653	0.00010287	0.00674731	1.65201
A_51_P109369|Fbxo32	0.869158	6.17707	6.00279	0.000103408	0.00676798	1.64685
A_55_P2016237|Hand2	1.12038	7.54528	6.00109	0.000103654	0.00676937	1.6445
A_55_P2109043|AK138453	-0.694908	6.54586	-5.99957	0.000103874	0.00676937	1.6424
A_51_P499223|Olfr1354	-0.68324	5.91781	-5.99788	0.000104119	0.00677088	1.64006
A_55_P1974645|Entpd2	1.19906	8.99284	5.99419	0.000104657	0.00678475	1.63496
A_51_P176972|Amigo2	0.961775	6.80083	5.99209	0.000104965	0.00678475	1.63206
A_55_P1991416|AK158451	1.74273	7.80283	5.99184	0.000105002	0.00678475	1.63171
A_66_P112301|C230072F16Rik	-0.642744	5.58945	-5.98942	0.000105358	0.00678876	1.62836
A_55_P2029285|Smad1	-0.853375	6.58689	-5.98794	0.000105575	0.00678876	1.62631
A_55_P2080598|5430416O09Rik	-1.2417	5.97291	-5.98688	0.000105733	0.00678876	1.62484
A_55_P1952274|C030016D13Rik	-0.867367	5.50379	-5.98224	0.00010642	0.00681853	1.61842
A_55_P2027212|Gm35257	-0.960299	7.61346	-5.96992	0.000108271	0.00692252	1.60135
A_55_P2161132|Dst	0.889531	6.81629	5.96789	0.00010858	0.00692771	1.59853
A_66_P133213|Slc35f1	-0.822119	7.31268	-5.96282	0.000109353	0.00695201	1.5915
A_55_P2090777|BC048546	-0.796486	5.45256	-5.96165	0.000109532	0.00695201	1.58988
A_51_P125345|Lce1b	-0.683035	5.98522	-5.96091	0.000109646	0.00695201	1.58885
A_55_P2157586|NAP060515-1	-0.722003	8.64949	-5.95534	0.000110505	0.00699192	1.58112
A_52_P329054|Cep70	1.19518	7.1048	5.94958	0.000111401	0.00703401	1.57312
A_51_P461828|Tbp	0.724295	5.93394	5.94716	0.00011178	0.00704331	1.56976
A_55_P2089645|Tub	-0.781838	5.53466	-5.94509	0.000112105	0.00704921	1.56688
A_55_P2099765|ENSMUST00000057911	-0.992402	5.66806	-5.94007	0.0001129	0.00706917	1.55989
A_55_P2074154|Dhx57	0.945976	7.6766	5.93873	0.000113112	0.00706917	1.55802
A_55_P2091931|A_55_P2091931	-0.92828	5.67884	-5.93868	0.00011312	0.00706917	1.55796
A_51_P328748|Vmn1r80	-1.15739	5.72616	-5.93651	0.000113465	0.00707624	1.55493
A_55_P2165889|Akap17b	1.91805	7.63797	5.93059	0.000114413	0.00711207	1.5467
A_51_P258409|Hey1	0.816327	6.08223	5.93	0.000114507	0.00711207	1.54588
A_55_P2139430|A_55_P2139430	1.20248	14.4103	5.92726	0.00011495	0.00712504	1.54205
A_55_P2156598|Gm9869	-0.924543	5.85613	-5.92188	0.000115824	0.00716458	1.53455
A_51_P343356|Isoc2b	0.71167	10.507	5.9171	0.000116605	0.00719827	1.5279
A_55_P2111331|Klhl32	-1.56084	8.06381	-5.91487	0.000116971	0.00720628	1.52479
A_55_P1998751|Ccdc137	-0.799499	7.16955	-5.91077	0.000117649	0.00723262	1.51906
A_55_P2051052|Ankrd61	-0.993326	5.62313	-5.90941	0.000117874	0.00723262	1.51717
A_51_P109369|Fbxo32	0.88661	6.10894	5.903	0.000118944	0.00727415	1.50821
A_55_P2134725|A_55_P2134725	-1.67361	6.10346	-5.90249	0.000119029	0.00727415	1.5075
A_55_P2036994|Zic3	-0.682838	5.55604	-5.90095	0.000119287	0.00727534	1.50535
A_55_P1998456|Birc7	-0.692724	5.89146	-5.89894	0.000119625	0.00727661	1.50255
A_55_P2006629|ENSMUST00000007584	-1.01147	7.18725	-5.89799	0.000119786	0.00727661	1.50122
A_55_P2073205|A_55_P2073205	-0.957233	7.42333	-5.89612	0.000120102	0.00728081	1.49861
A_52_P211956|Ms4a4d	0.861457	6.58932	5.89476	0.000120334	0.00728081	1.4967
A_52_P383089|Cd4	0.847517	6.06456	5.89273	0.000120679	0.0072872	1.49386
A_55_P2080562|Arhgap26	1.67598	12.4332	5.89031	0.000121091	0.00729759	1.49048
A_55_P2078281|ENSMUST00000103263	-0.892056	5.4056	-5.88551	0.000121914	0.00730631	1.48377
A_55_P1989698|Mmp11	0.788837	5.94565	5.88484	0.00012203	0.00730631	1.48282
A_66_P100958|Eqtn	-0.668015	6.67974	-5.8843	0.000122123	0.00730631	1.48207
A_51_P109840|Vtn	-0.919822	15.8928	-5.88388	0.000122196	0.00730631	1.48148
A_55_P2028484|Il1rapl1	-1.15555	5.42164	-5.88057	0.000122768	0.00732115	1.47685
A_55_P2052882|Ankrd23	0.702968	7.09149	5.87966	0.000122925	0.00732115	1.47558
A_51_P315673|Usp11	0.756753	6.9814	5.87525	0.000123694	0.00735252	1.4694
A_55_P2250164|Pcdhgc5	-0.864908	6.51663	-5.87351	0.000123998	0.00735624	1.46697
A_55_P2069083|Galnt12	0.795959	6.28596	5.86758	0.000125042	0.00740259	1.45865
A_55_P2360845|4930598N05Rik	-1.16222	6.24167	-5.86632	0.000125266	0.00740259	1.45688
A_66_P138055|Dsc3	-0.64302	5.85372	-5.85999	0.000126393	0.00745473	1.448
A_55_P1999162|ENSMUST00000111423	0.987705	5.72448	5.85215	0.000127803	0.00752333	1.437
A_55_P2042126|A_55_P2042126	-1.1029	5.74645	-5.84981	0.000128228	0.00753376	1.43371
A_55_P2048176|NAP112198-1	1.51372	8.53529	5.84466	0.000129167	0.00757429	1.42647
A_55_P2011096|Gsdma2	-1.21831	5.55999	-5.82695	0.000132453	0.00775206	1.40155
A_55_P2288232|Gucy1a2	1.07259	6.15874	5.82345	0.000133114	0.00777581	1.39662
A_55_P2023163|Oog2	0.685344	6.54107	5.81847	0.000134059	0.00780963	1.3896
A_51_P339154|BC025446	-1.29402	8.83568	-5.8177	0.000134206	0.00780963	1.38851
A_66_P129763|Gm6329	-2.14821	7.10004	-5.81058	0.000135571	0.00787396	1.37848
A_55_P1990538|Ndfip2	0.792131	6.89366	5.80872	0.000135931	0.00787985	1.37584
A_55_P1960237|Slc2a6	-1.32059	6.09791	-5.80725	0.000136214	0.00788125	1.37378
A_55_P2097116|ENSMUST00000121097	1.28189	9.02895	5.80447	0.000136755	0.00789753	1.36985
A_55_P2071441|Kcnip1	-0.847885	5.67014	-5.80288	0.000137064	0.00790041	1.3676
A_55_P1953256|ENSMUST00000145312	-0.885547	6.13936	-5.80095	0.000137441	0.00790715	1.36488
A_52_P476431|Evc	1.81804	6.96251	5.79677	0.000138262	0.00793936	1.35897
A_66_P117534|E030025P04Rik	-1.27339	6.99183	-5.79428	0.000138753	0.00795254	1.35546
A_66_P116860|5031434O11Rik	0.752322	5.90741	5.79078	0.000139448	0.00797735	1.3505
A_55_P2166743|Sp3os	1.24418	8.3818	5.78838	0.000139925	0.00798966	1.34711
A_55_P2083396|Radil	-0.789351	6.22347	-5.78238	0.000141127	0.00803362	1.33862
A_52_P618379|Slc35a5	0.763584	6.27773	5.78069	0.000141468	0.00803362	1.33623
A_55_P2131506|9030624G23Rik	0.885537	7.26319	5.78041	0.000141524	0.00803362	1.33584
A_65_P04961|Ntrk2	1.70938	7.03346	5.77928	0.000141751	0.00803362	1.33424
A_55_P2154699|Vmn1r39	-0.948393	5.44588	-5.77461	0.0001427	0.008059	1.32762
A_55_P2064063|Casp14	0.837748	5.96739	5.77447	0.000142728	0.008059	1.32742
A_55_P1960725|A_55_P1960725	0.777947	6.52815	5.76741	0.000144175	0.00811694	1.31742
A_55_P1965861|Zfp939	0.743094	6.22497	5.76686	0.000144288	0.00811694	1.31664
A_51_P483280|Prnp	0.857581	10.7029	5.76526	0.000144618	0.00812049	1.31437
A_55_P2053273|St6galnac6	-0.883248	5.77269	-5.76362	0.000144957	0.00812453	1.31205
A_55_P1978830|Camk2d	-0.651694	6.87681	-5.75699	0.000146338	0.00818686	1.30263
A_51_P144632|Sit1	-1.06094	5.67121	-5.75548	0.000146653	0.00818941	1.3005
A_55_P2067623|Gm9796	-0.927601	5.75453	-5.75207	0.00014737	0.00819501	1.29566
A_55_P2378030|4933439N14Rik	-1.03009	6.69046	-5.75205	0.000147374	0.00819501	1.29563
A_55_P2416837|1700084F23Rik	-1.03802	5.15124	-5.75117	0.000147561	0.00819501	1.29437
A_52_P4869|Spata20	-1.12421	5.44382	-5.74781	0.000148271	0.00820244	1.28961
A_55_P2153331|Cngb3	-0.922042	5.86065	-5.74677	0.000148493	0.00820244	1.28812
A_55_P2136935|Rgs7bp	1.0222	5.85784	5.74563	0.000148734	0.00820244	1.28651
A_55_P1966304|Ren1	-0.964809	7.11567	-5.74512	0.000148844	0.00820244	1.28578
A_55_P1985189|Gimap1os	0.883363	6.27778	5.74341	0.000149209	0.00820244	1.28335
A_51_P484111|Matn2	1.10602	6.6922	5.74244	0.000149415	0.00820244	1.28198
A_55_P2151428|ENSMUST00000149875	-0.774094	6.95278	-5.74167	0.000149581	0.00820244	1.28087
A_55_P1994773|Gm16381	0.773538	9.17094	5.73848	0.000150264	0.00822507	1.27635
A_52_P411430|Gm5914	0.860646	5.96528	5.7335	0.000151341	0.00826916	1.26926
A_51_P263290|Galnt9	-0.772009	5.55763	-5.73206	0.000151652	0.00827005	1.26722
A_55_P2046368|Mapkap1	0.869969	7.0715	5.73092	0.000151901	0.00827005	1.26559
A_55_P2045966|Gm6288	-1.0695	5.60266	-5.72608	0.00015296	0.00830396	1.2587
A_51_P487028|Lim2	-0.726201	5.75824	-5.72535	0.000153119	0.00830396	1.25767
A_51_P341108|Spint1	1.27898	6.00485	5.72433	0.000153343	0.00830396	1.25621
A_55_P2184264|Timm23	0.635514	11.8431	5.72048	0.000154192	0.00833516	1.25073
A_66_P105886|Olfr33	-0.916503	5.60952	-5.70715	0.000157172	0.00847696	1.23172
A_55_P2063426|A_55_P2063426	1.02359	7.17277	5.70626	0.000157373	0.00847696	1.23045
A_55_P2071863|Zfp788	0.874552	5.81364	5.704	0.000157885	0.00848746	1.22722
A_55_P2242109|4931413K12Rik	-0.86653	5.40571	-5.70294	0.000158125	0.00848746	1.22571
A_51_P455897|Fam64a	-0.806073	5.36978	-5.6984	0.000159161	0.00852798	1.21923
A_55_P1960152|A_55_P1960152	-1.02596	5.70196	-5.69398	0.000160177	0.00856734	1.21291
A_55_P2149927|Panct2	-0.863212	5.51045	-5.68862	0.000161417	0.00861534	1.20525
A_55_P2032760|Ctif	-1.99671	9.59699	-5.68766	0.00016164	0.00861534	1.20387
A_55_P2048767|Efemp1	1.21942	8.87938	5.67991	0.000163452	0.0086967	1.1928
A_55_P2303972|D830044D21Rik	1.354	7.38326	5.67308	0.00016507	0.00873363	1.18302
A_51_P483280|Prnp	0.967939	10.9625	5.67291	0.000165111	0.00873363	1.18277
A_55_P1954161|Plagl2	-0.708405	6.13061	-5.67078	0.000165617	0.00873363	1.17973
A_65_P10673|Tmem44	0.837972	6.38758	5.67021	0.000165754	0.00873363	1.17891
A_55_P2024282|ENSMUST00000138176	-0.810375	6.02208	-5.66988	0.000165833	0.00873363	1.17844
A_55_P2051832|A_55_P2051832	-0.760439	5.85361	-5.66973	0.000165868	0.00873363	1.17822
A_51_P245368|Abcb1b	1.34847	7.39185	5.66789	0.000166309	0.0087417	1.17559
A_51_P392385|Smcp	-0.967065	5.47074	-5.6636	0.000167341	0.00878079	1.16944
A_55_P1966274|Pdzd4	0.770016	5.90219	5.66026	0.000168151	0.008806	1.16464
A_55_P2146646|Gm4663	-1.0739	5.59346	-5.65923	0.0001684	0.008806	1.16317
A_55_P2219151|1700113A16Rik	-0.870409	7.26278	-5.65523	0.000169376	0.0088282	1.15743
A_55_P1965727|A_55_P1965727	-0.81637	5.75409	-5.65475	0.000169492	0.0088282	1.15675
A_51_P418809|Airn	-0.766905	6.07422	-5.65312	0.000169894	0.0088282	1.1544
A_55_P2063871|A_55_P2063871	0.749679	11.2718	5.6524	0.000170069	0.0088282	1.15337
A_66_P118236|Wdfy1	1.05925	5.79383	5.65156	0.000170275	0.0088282	1.15217
A_55_P2138104|ENSMUST00000099050	1.13063	8.64661	5.64419	0.0001721	0.00890763	1.14158
A_55_P2135165|Lcn11	-0.92893	5.6505	-5.63985	0.000173182	0.00894841	1.13535
A_55_P1985070|Robo1	1.45061	9.42066	5.63526	0.000174336	0.0089928	1.12874
A_55_P2258216|8030425K09Rik	-0.833452	6.77575	-5.63348	0.000174785	0.00900068	1.12619
A_51_P234233|Adam6b	0.691168	6.31415	5.62962	0.000175765	0.00902789	1.12063
A_55_P2131677|A_55_P2131677	-0.749519	6.28208	-5.62745	0.000176317	0.00902789	1.11752
A_55_P2068121|Sun5	-1.21445	6.40139	-5.62588	0.000176718	0.00902789	1.11526
A_55_P2092611|Slc45a3	0.726992	10.4442	5.62569	0.000176766	0.00902789	1.11499
A_52_P484956|Nnat	-1.01864	5.72899	-5.62558	0.000176796	0.00902789	1.11482
A_55_P2186544|ENSMUST00000103674	-0.782245	6.16124	-5.62428	0.000177128	0.00902969	1.11295
A_52_P759266|Gm6787	0.875782	5.58527	5.62279	0.000177512	0.0090341	1.1108
A_55_P2222904|B930018H19Rik	0.619505	5.85684	5.62058	0.000178081	0.00904794	1.10762
A_51_P351896|Fam198b	-0.864938	5.37894	-5.61825	0.000178682	0.0090616	1.10427
A_55_P2084512|LOC102631977	0.82716	6.03774	5.61724	0.000178945	0.0090616	1.10281
A_55_P2066151|ENSMUST00000056140	0.710236	5.98805	5.61584	0.000179309	0.00906491	1.10079
A_66_P126877|Vmn1r214	-2.26409	8.49332	-5.61459	0.000179633	0.00906628	1.09899
A_52_P669682|LOC102637912	-1.02499	5.4254	-5.6117	0.000180388	0.00908927	1.09483
A_55_P2122464|A_55_P2122464	0.961727	11.9312	5.60973	0.000180904	0.00909122	1.09199
A_52_P578085|Zfp708	0.70148	6.80035	5.60792	0.000181379	0.00909122	1.08938
A_51_P386670|Dse	1.03881	6.39682	5.60788	0.00018139	0.00909122	1.08932
A_55_P2105351|Tmed5	-0.781918	6.00459	-5.607	0.000181621	0.00909122	1.08805
A_55_P2207186|Slc30a7	-1.30371	7.3178	-5.60465	0.000182242	0.00910367	1.08466
A_55_P2115623|Gm17026	-0.665405	5.53485	-5.60331	0.000182596	0.00910367	1.08273
A_55_P2078830|Gm5589	1.24424	6.57314	5.60266	0.000182767	0.00910367	1.0818
A_51_P211978|Olfr716	-0.675167	5.79718	-5.59703	0.000184268	0.00916344	1.07367
A_66_P103493|AA387883	-0.847746	5.47922	-5.59575	0.000184612	0.00916554	1.07182
A_55_P2114427|Creb1	0.752163	6.08819	5.58999	0.000186161	0.00922742	1.0635
A_51_P100997|Serpinb3c	0.897224	5.92762	5.58395	0.000187803	0.00928726	1.05477
A_55_P1960974|A_55_P1960974	-0.737259	5.80042	-5.58331	0.000187979	0.00928726	1.05384
A_52_P20966|Hnrnpab	-1.46025	11.1336	-5.58033	0.000188795	0.0093087	1.04953
A_51_P397548|Mtrf1l	-1.03586	7.83122	-5.57949	0.000189025	0.0093087	1.04833
A_51_P305239|4931403M11Rik	-0.720168	5.6291	-5.57622	0.000189928	0.00933808	1.04359
A_55_P2121827|Dgcr2	1.02014	10.3143	5.57481	0.000190317	0.00933869	1.04155
A_52_P477573|Crtac1	-1.04171	5.96583	-5.57396	0.000190554	0.00933869	1.04031
A_52_P600304|Slc25a46	0.79081	6.19856	5.5723	0.000191015	0.00934621	1.03791
A_52_P476754|Ubash3b	0.913054	7.45324	5.56908	0.000191912	0.00937506	1.03325
A_51_P442097|Slc41a3	1.71862	7.87102	5.56218	0.00019385	0.00945455	1.02326
A_51_P262489|Sst	-0.999743	5.46617	-5.56107	0.000194162	0.00945463	1.02166
A_51_P104897|Itpr3	0.948022	7.43151	5.55691	0.000195343	0.00946836	1.01563
A_55_P2076846|Tead2	0.849316	6.03903	5.55496	0.0001959	0.00946836	1.0128
A_51_P105161|Cpne4	-0.812466	5.27811	-5.55482	0.00019594	0.00946836	1.01259
A_55_P2051274|ENSMUST00000173312	0.690649	6.57462	5.55474	0.000195962	0.00946836	1.01248
A_55_P2125778|Sec14l1	-0.842283	6.078	-5.55374	0.000196248	0.00946836	1.01103
A_55_P2177103|Slc25a5	0.753197	13.8023	5.55352	0.000196311	0.00946836	1.01071
A_55_P2274782|Prl7a1	-0.754925	5.45811	-5.55067	0.00019713	0.00949283	1.00657
A_55_P2017487|A_55_P2017487	-0.754435	7.57556	-5.54741	0.000198069	0.009503	1.00184
A_52_P267824|Ces2g	0.649445	9.92539	5.54695	0.000198201	0.009503	1.00118
A_51_P483280|Prnp	0.854331	10.5174	5.54669	0.000198278	0.009503	1.00079
A_52_P80007|Gpr139	-0.69222	5.70908	-5.54436	0.000198952	0.0095203	0.997417
A_55_P1997151|Klri1	-0.649556	5.66951	-5.54224	0.000199569	0.00953484	0.994337
A_55_P2072915|A_55_P2072915	-1.0004	5.52749	-5.53862	0.000200627	0.00957035	0.989079
A_51_P483280|Prnp	0.988112	11.0734	5.53747	0.000200966	0.00957151	0.9874
A_55_P1998209|A_55_P1998209	0.656426	15.1397	5.53454	0.000201826	0.00959746	0.983151
A_51_P483280|Prnp	0.889676	10.4059	5.5332	0.000202221	0.00960124	0.981206
A_55_P1968943|ENSMUST00000117512	0.790716	15.6974	5.53103	0.000202863	0.009602	0.978053
A_51_P104897|Itpr3	0.965837	7.64448	5.53102	0.000202868	0.009602	0.978028
A_55_P2046671|TC1687046	-2.28493	13.2195	-5.52946	0.000203331	0.00960897	0.97576
A_55_P2181176|Nipal3	-0.842775	5.55917	-5.52657	0.000204192	0.00963469	0.971557
A_55_P2083368|Gm2044	-0.75423	7.0779	-5.52462	0.000204774	0.00964204	0.968725
A_55_P2120303|A_55_P2120303	0.914344	7.06797	5.52393	0.000204981	0.00964204	0.967718
A_52_P441974|Evc2	1.68832	7.41217	5.52082	0.000205917	0.00967109	0.963188
A_55_P2058388|TC1702193	-0.728652	5.54679	-5.50754	0.000209956	0.00984562	0.943858
A_55_P2120000|ENSMUST00000086672	-0.700743	5.58343	-5.50531	0.000210644	0.00986268	0.940603
A_55_P2005720|A_55_P2005720	1.33857	10.3421	5.50364	0.000211161	0.00987168	0.938165
A_55_P2160820|Foxd4	-0.857098	6	-5.49609	0.000213511	0.00995038	0.927151
A_51_P275268|4933421I07Rik	-0.852476	5.89609	-5.49597	0.000213547	0.00995038	0.926981
A_51_P237040|Nog	-1.02742	8.07374	-5.49509	0.000213825	0.00995038	0.925689
A_55_P2191002|2610027K06Rik	-1.20704	7.55769	-5.4939	0.000214196	0.00995242	0.923963
A_55_P1967683|Bex4	0.77175	6.02151	5.48954	0.000215572	0.0100011	0.91759
A_55_P2332401|A_55_P2332401	-0.644165	6.17979	-5.48709	0.000216349	0.0100219	0.91401
A_55_P2007447|Abhd3	0.963642	6.38691	5.48497	0.000217022	0.0100227	0.910918
A_52_P284927|Cacfd1	0.820542	6.36348	5.48354	0.000217477	0.0100227	0.908835
A_55_P2030076|Ifnab	-0.71517	5.38249	-5.48308	0.000217626	0.0100227	0.908151
A_55_P2152447|Lce3f	-0.966882	5.60134	-5.48248	0.000217817	0.0100227	0.907278
A_55_P1974845|Pde1a	1.01987	6.2614	5.48116	0.000218238	0.0100227	0.905355
A_51_P120066|9330151L19Rik	-0.713818	7.95491	-5.48084	0.000218342	0.0100227	0.904883
A_51_P387123|Oasl2	0.953848	7.10738	5.47932	0.000218829	0.0100299	0.902666
A_55_P2115310|Spata21	-1.21022	6.35431	-5.47395	0.000220563	0.0100897	0.894808
A_55_P2129442|ENSMUST00000080872	-0.71868	6.00852	-5.47323	0.000220797	0.0100897	0.893753
A_55_P2150392|Cpne5	-0.690866	6.3013	-5.47073	0.000221608	0.0101116	0.890103
A_55_P2108825|A_55_P2108825	-0.87342	5.50529	-5.46668	0.000222933	0.0101441	0.884173
A_55_P2453279|Ncan	-0.815198	6.09872	-5.46651	0.000222987	0.0101441	0.88393
A_51_P278868|H2-DMb1	1.41321	8.75798	5.46502	0.000223476	0.0101512	0.881749
A_55_P2277171|Gm10134	0.801555	6.30196	5.46183	0.000224529	0.0101838	0.877068
A_55_P2002819|Rabgap1l	0.799477	7.45742	5.46068	0.000224908	0.0101858	0.875393
A_51_P240723|1700022A21Rik	1.15699	9.62633	5.45703	0.00022612	0.0102231	0.87004
A_55_P2098170|Olfr401	-0.795028	5.58634	-5.45602	0.000226456	0.0102231	0.868561
A_55_P2319020|BB557941	-1.39755	6.58681	-5.45517	0.000226739	0.0102231	0.867321
A_51_P468464|Gdpd5	0.812927	6.48738	5.45182	0.000227861	0.0102584	0.862407
A_55_P1965836|Crebbp	1.6638	10.3716	5.44587	0.000229868	0.010321	0.853674
A_55_P2077313|Ddr1	1.32835	6.33887	5.44569	0.000229928	0.010321	0.853416
A_55_P2138100|ENSMUST00000099050	1.14197	8.83468	5.4403	0.000231762	0.010388	0.845506
A_55_P2148268|Xxylt1	0.832374	6.20971	5.43312	0.000234228	0.0104794	0.834969
A_55_P2044669|Tbc1d32	-0.839632	5.87332	-5.43237	0.000234489	0.0104794	0.833856
A_55_P2206269|9130403I23Rik	0.774067	6.32397	5.43015	0.000235257	0.0104983	0.830603
A_66_P128909|Numbl	0.870028	5.93552	5.42662	0.000236485	0.0105376	0.825416
A_55_P2170519|4933406I18Rik	0.78853	5.82373	5.42478	0.000237128	0.0105405	0.822713
A_55_P2205306|4930442P07Rik	-0.870997	6.24512	-5.42329	0.000237653	0.0105405	0.820514
A_55_P2177426|Abcb8	0.806274	7.02386	5.42123	0.000238375	0.0105405	0.81749
A_55_P2024993|Hoxb4	1.11573	6.75459	5.42082	0.000238521	0.0105405	0.816883
A_55_P2060138|Cyp2a22	1.2564	5.88374	5.4204	0.000238668	0.0105405	0.816267
A_55_P2091230|ENSMUST00000121155	0.8311	9.5906	5.41984	0.000238866	0.0105405	0.815442
A_55_P2019841|A_55_P2019841	0.806139	5.8357	5.41953	0.000238975	0.0105405	0.81499
A_51_P105263|Nat14	-0.668504	6.0192	-5.41291	0.000241325	0.0106288	0.805243
A_55_P2168451|A930017K11Rik	-0.680469	6.21662	-5.40995	0.000242382	0.0106599	0.800891
A_51_P344947|Rab1b	0.676476	12.0819	5.40699	0.000243444	0.0106697	0.796535
A_55_P1983418|Amy1	0.971696	13.9899	5.40595	0.000243822	0.0106697	0.794991
A_55_P2078257|Gm10183	-0.821492	8.04382	-5.40558	0.000243955	0.0106697	0.794448
A_55_P2132147|ENSMUST00000082411	0.774665	15.8885	5.40543	0.000244007	0.0106697	0.794235
A_55_P2275402|9330177L23Rik	-0.905434	5.40452	-5.40378	0.000244605	0.0106805	0.791799
A_51_P409010|Comp	-0.86856	5.40634	-5.40137	0.00024548	0.0106876	0.788242
A_52_P330488|Otx1	-1.21829	5.5785	-5.39931	0.000246229	0.0106876	0.785209
A_55_P2037657|Gm10427	0.761535	6.92566	5.39855	0.000246505	0.0106876	0.784093
A_55_P2101944|A_55_P2101944	-3.68297	11.9442	-5.39843	0.00024655	0.0106876	0.783911
A_55_P2111267|Lhx9	-1.28143	6.42124	-5.39778	0.000246786	0.0106876	0.782959
A_55_P1981086|ENSMUST00000076729	-0.6722	5.42317	-5.39754	0.000246874	0.0106876	0.782604
A_55_P1966862|Prss32	-0.775253	5.74978	-5.39164	0.00024904	0.010766	0.773901
A_55_P2053302|A_55_P2053302	0.897257	5.70512	5.38811	0.000250344	0.0107971	0.768699
A_55_P1960522|Gm14221	-0.704819	6.03695	-5.38778	0.000250468	0.0107971	0.768208
A_55_P2114333|NAP101548-1	0.907208	13.3244	5.38554	0.0002513	0.0108056	0.764905
A_55_P2121521|Hist1h3i	-0.856093	5.80158	-5.38534	0.000251377	0.0108056	0.7646
A_55_P2471752|Pcdhac2	-0.724919	5.52846	-5.38346	0.000252078	0.0108056	0.761825
A_55_P2164035|A_55_P2164035	-0.801553	6.47091	-5.38344	0.000252086	0.0108056	0.761793
A_55_P2124736|Col14a1	0.94298	10.3003	5.38169	0.00025274	0.010809	0.759213
A_55_P2081373|Glis1	1.22801	7.3523	5.38132	0.000252876	0.010809	0.758675
A_65_P13270|Csnk1g1	0.822134	6.53805	5.36877	0.00025763	0.0109861	0.740124
A_51_P520966|Icosl	0.83886	6.10703	5.36848	0.00025774	0.0109861	0.739699
A_51_P123920|Mydgf	0.727223	11.7881	5.36468	0.000259199	0.0110229	0.734075
A_55_P2171683|A_55_P2171683	1.4422	5.593	5.36269	0.000259966	0.0110229	0.73113
A_51_P104897|Itpr3	0.769752	7.58843	5.36217	0.000260166	0.0110229	0.730366
A_55_P2085425|Ophn1	0.736069	6.51342	5.36168	0.000260358	0.0110229	0.729628
A_55_P2228307|4933440J02Rik	-0.707037	5.46654	-5.36153	0.000260415	0.0110229	0.729411
A_55_P2019507|V1rd19	-0.691264	5.29667	-5.36014	0.000260952	0.0110303	0.727361
A_52_P609334|Klhdc8b	0.947057	6.446	5.3573	0.000262056	0.0110536	0.723154
A_66_P121171|Gm15413	-0.602393	7.52565	-5.35644	0.000262393	0.0110536	0.721871
A_55_P2014274|A_55_P2014274	1.04438	6.75289	5.35427	0.000263241	0.0110536	0.718658
A_52_P214408|Gm5148	-0.766353	5.30053	-5.35353	0.00026353	0.0110536	0.717565
A_55_P2043486|Msx2	-1.2973	7.12015	-5.35288	0.000263783	0.0110536	0.716611
A_52_P663757|Tnik	1.0369	6.54854	5.35286	0.000263793	0.0110536	0.716569
A_55_P2026049|A_55_P2026049	0.81177	6.86429	5.35221	0.000264046	0.0110536	0.715615
A_66_P132787|ENSMUST00000103277	-0.818951	5.36335	-5.34813	0.000265652	0.011077	0.709574
A_55_P2146789|A_55_P2146789	-0.982269	7.78104	-5.34695	0.000266121	0.011077	0.707817
A_55_P2176320|Pgc	-0.724181	5.7243	-5.34589	0.000266539	0.011077	0.706251
A_55_P2128479|ENSMUST00000103483	-0.595253	5.59906	-5.34538	0.000266743	0.011077	0.705489
A_55_P2320313|Kcnb1	0.793022	6.73454	5.34489	0.000266936	0.011077	0.704771
A_55_P2089500|Cyp4f40	-0.810467	5.94275	-5.34456	0.00026707	0.011077	0.704269
A_52_P501049|BC002059	-0.886948	6.38034	-5.34435	0.000267153	0.011077	0.703959
A_55_P1959374|Olfr898	-0.794978	5.38009	-5.34268	0.000267818	0.0110784	0.701482
A_51_P487690|Ifi44	0.777333	6.53111	5.34244	0.000267913	0.0110784	0.701129
A_51_P167763|Kcnk13	-0.605547	7.29575	-5.341	0.000268487	0.011087	0.698999
A_66_P105526|Mamld1	-0.78521	6.50819	-5.3375	0.000269889	0.0111116	0.693806
A_51_P407248|Antxr1	1.21443	6.07172	5.33718	0.000270018	0.0111116	0.693331
A_55_P2073739|Gm5	-0.751839	5.45188	-5.33678	0.000270179	0.0111116	0.692739
A_55_P2036472|T2	-0.717011	5.6787	-5.33001	0.000272916	0.0111939	0.682692
A_55_P2350553|4933405D12Rik	0.939906	6.03779	5.32981	0.000272997	0.0111939	0.682397
A_55_P2132104|TC1722392	-0.831884	5.60403	-5.32911	0.000273281	0.0111939	0.68136
A_51_P307316|Syde1	0.915146	6.77966	5.32699	0.000274149	0.0112045	0.678202
A_51_P166728|Pou2f2	-0.943827	5.36821	-5.32667	0.000274278	0.0112045	0.677733
A_55_P2021826|Zbtb4	0.786263	6.35329	5.32474	0.000275067	0.0112112	0.674871
A_55_P2151278|Olfr172	-0.821769	5.84513	-5.32448	0.000275177	0.0112112	0.674472
A_55_P1999601|Gm10631	0.851936	13.4432	5.32091	0.000276645	0.0112559	0.669169
A_55_P1977204|Gltscr1	-0.903779	6.10841	-5.31984	0.000277085	0.0112588	0.667586
A_55_P2133315|Steap2	-1.16219	7.19774	-5.31666	0.000278403	0.0112877	0.662858
A_66_P107379|Mdk	1.18186	6.4338	5.31618	0.000278602	0.0112877	0.662144
A_55_P2121766|A_55_P2121766	0.68368	6.2568	5.31515	0.00027903	0.0112877	0.660613
A_55_P2112892|Dab1	0.592501	8.18544	5.31455	0.000279281	0.0112877	0.659719
A_55_P1956048|H2-T3	0.975366	9.90245	5.31304	0.000279912	0.0112982	0.657469
A_55_P2307603|R74862	0.814463	7.56845	5.3107	0.00028089	0.0113226	0.653995
A_52_P299846|Sh3rf1	0.65219	6.19331	5.30144	0.000284801	0.0113977	0.64021
A_52_P350554|Kcnb1	0.873608	6.47127	5.30135	0.000284841	0.0113977	0.640072
A_55_P2073059|Trim9	0.760287	5.99469	5.30083	0.00028506	0.0113977	0.639304
A_55_P2014100|Gm7120	-0.904465	5.88423	-5.29979	0.000285504	0.0113977	0.637755
A_55_P2036932|A_55_P2036932	-0.689979	5.43692	-5.29925	0.000285736	0.0113977	0.636946
A_55_P2070441|Sp6	1.39563	7.04796	5.2991	0.0002858	0.0113977	0.636723
A_55_P2039044|Cyp3a59	1.9017	10.6738	5.29887	0.000285897	0.0113977	0.636382
A_55_P1989703|Galnt11	0.588434	8.64335	5.29867	0.000285983	0.0113977	0.636084
A_55_P2097869|Frem2	-0.69518	8.00762	-5.29834	0.000286123	0.0113977	0.635596
A_51_P111532|Ubash3a	-0.739081	6.01888	-5.29632	0.00028699	0.0114039	0.632579
A_55_P2136036|A_55_P2136036	-0.776336	6.7732	-5.29623	0.000287028	0.0114039	0.63245
A_51_P295816|Cep192	0.61082	6.41384	5.29291	0.000288457	0.0114377	0.627497
A_55_P2044468|Marf1	0.812626	7.3171	5.29251	0.000288629	0.0114377	0.626903
A_55_P2052490|Ushbp1	0.844932	6.88238	5.28712	0.000290966	0.011512	0.618865
A_55_P1974827|Pde1b	0.616292	6.9407	5.28644	0.00029126	0.011512	0.617858
A_52_P493747|Wdr13	-0.849985	5.99546	-5.28491	0.000291928	0.0115136	0.615576
A_66_P113892|Smim6	0.941087	6.3903	5.28397	0.000292341	0.0115136	0.614167
A_52_P604195|Mbp	1.3039	6.71749	5.28375	0.000292437	0.0115136	0.613839
A_55_P2006035|Galnt15	0.797018	6.17453	5.28155	0.000293399	0.0115282	0.610563
A_55_P2145977|Fbxw15	-0.659745	6.59593	-5.28117	0.000293564	0.0115282	0.610003
A_51_P215922|Casp6	1.00181	10.2863	5.27745	0.000295204	0.0115717	0.60445
A_55_P2080460|A_55_P2080460	-0.748334	7.1901	-5.27649	0.00029563	0.0115717	0.603014
A_51_P286978|1700034O15Rik	-0.839845	6.5347	-5.27578	0.000295946	0.0115717	0.601947
A_55_P2041082|ENSMUST00000118040	-0.973775	6.38859	-5.27522	0.000296194	0.0115717	0.601115
A_55_P2020952|Pla2g2f	-1.03178	6.11037	-5.27407	0.000296704	0.0115768	0.599397
A_55_P1985945|A_55_P1985945	0.767159	14.3519	5.27218	0.000297547	0.0115812	0.59657
A_51_P111532|Ubash3a	-0.644874	5.90361	-5.2721	0.000297579	0.0115812	0.596462
A_55_P2144364|Gm4354	1.02192	6.75223	5.27079	0.000298166	0.0115892	0.594498
A_55_P2033917|Fut10	1.22199	6.14046	5.26788	0.000299467	0.0116016	0.590159
A_51_P495232|Gpx8	0.892196	6.831	5.26755	0.000299617	0.0116016	0.589657
A_55_P2117649|Slfn9	0.831603	6.48715	5.26753	0.000299628	0.0116016	0.589623
A_55_P2043187|Exosc9	0.880315	15.4805	5.26629	0.000300181	0.0116083	0.587782
A_55_P2142728|ENSMUST00000094140	0.865664	11.823	5.25791	0.000303978	0.0117196	0.575251
A_55_P2066219|Gm3455	-0.694635	6.44678	-5.25765	0.000304098	0.0117196	0.574857
A_51_P428595|Cspp1	-0.761863	5.38042	-5.25602	0.000304845	0.0117196	0.572413
A_55_P1958453|Gm9802	-0.872206	6.75998	-5.25583	0.000304929	0.0117196	0.572136
A_55_P2014406|Olfr94	-0.630731	7.48457	-5.25571	0.000304986	0.0117196	0.57195
A_52_P676359|Fcnb	-0.897706	5.49229	-5.25227	0.000306562	0.0117579	0.566813
A_55_P1981186|Drd3	-0.763267	6.01126	-5.25185	0.000306756	0.0117579	0.566182
A_55_P1970570|Rdh8	-0.676074	5.51357	-5.24881	0.000308158	0.0117968	0.561636
A_51_P111532|Ubash3a	-0.736199	5.66782	-5.24756	0.000308736	0.0118041	0.559765
A_55_P2080603|Hspa8	0.75656	15.8293	5.24348	0.000310637	0.0118504	0.553645
A_65_P03874|Nav2	1.10786	7.00897	5.24329	0.000310725	0.0118504	0.553363
A_55_P2099947|Gdf1	-1.54346	7.1195	-5.24191	0.000311371	0.0118602	0.551291
A_55_P2139615|Ldoc1l	-0.665262	8.23458	-5.23995	0.000312288	0.0118802	0.548359
A_55_P2107387|Samd10	-0.869156	6.4427	-5.23554	0.000314363	0.0119442	0.541756
A_55_P2146535|Cnr2	0.749122	10.1692	5.23308	0.000315532	0.0119737	0.538056
A_55_P2084696|Hist1h2aa	0.609757	6.34994	5.22927	0.000317343	0.0120207	0.532348
A_55_P2413722|C130090I23Rik	-0.695607	5.48774	-5.22881	0.00031756	0.0120207	0.531665
A_52_P677147|Prmt5	-0.834269	8.29686	-5.22162	0.000321017	0.0121335	0.520868
A_51_P262721|0610009L18Rik	0.919344	7.72253	5.22035	0.000321634	0.0121335	0.518954
A_55_P2067727|Mxra7	0.971265	6.51787	5.22013	0.000321737	0.0121335	0.518634
A_55_P2116868|A130010J15Rik	-0.629117	6.28549	-5.21754	0.000322994	0.0121474	0.514747
A_51_P110759|Slc1a1	-0.800958	5.40671	-5.217	0.000323257	0.0121474	0.513934
A_55_P2212968|Cd247	0.749877	6.50043	5.21691	0.000323303	0.0121474	0.513792
A_55_P2003178|Zc2hc1c	0.939826	6.75948	5.21293	0.000325245	0.0121916	0.50782
A_55_P2139072|A_55_P2139072	-0.903294	6.08373	-5.21273	0.000325342	0.0121916	0.507523
A_55_P1971938|Atp2b2	2.04557	7.86762	5.21205	0.00032568	0.0121916	0.506488
A_55_P2048680|TC1781628	-1.12238	5.4737	-5.21093	0.000326229	0.0121971	0.504808
A_55_P2032887|Pip5k1c	-0.770324	5.97544	-5.20992	0.000326726	0.0122007	0.50329
A_51_P104897|Itpr3	0.926976	7.72547	5.19923	0.000332035	0.0123837	0.487214
A_51_P403728|Olfr1412	-0.909081	5.7562	-5.19776	0.000332772	0.0123873	0.485
A_55_P1990849|Dclre1b	0.855482	5.58928	5.19677	0.00033327	0.0123873	0.483509
A_52_P509616|ENSMUST00000178895	-1.04319	5.6909	-5.19551	0.000333904	0.0123873	0.481615
A_55_P2064292|Col7a1	-0.767633	7.05874	-5.19519	0.000334061	0.0123873	0.481145
A_55_P1953143|Wt1	1.65809	6.28033	5.19495	0.000334183	0.0123873	0.48078
A_55_P2089710|Ednrb	0.826217	6.11743	5.19345	0.000334942	0.0123873	0.478517
A_52_P47126|Maml3	-0.826937	5.61105	-5.19275	0.000335297	0.0123873	0.477461
A_55_P2032099|Zfp715	1.61812	8.52258	5.19257	0.000335386	0.0123873	0.477196
A_55_P2061036|ENSMUST00000156689	-0.642553	5.80567	-5.19032	0.000336528	0.0123917	0.473806
A_55_P2018611|Igfbp7	1.44223	7.31593	5.18936	0.000337015	0.0123917	0.472363
A_51_P456870|Foxj1	1.4867	5.6877	5.18819	0.000337612	0.0123917	0.470599
A_51_P129546|Sstr4	-0.769894	7.56084	-5.18792	0.000337748	0.0123917	0.470196
A_51_P226465|Mypop	-0.691167	7.03422	-5.18737	0.000338032	0.0123917	0.469357
A_52_P612137|Runx1t1	0.879854	5.90906	5.18702	0.000338208	0.0123917	0.46884
A_55_P2240523|Zmiz1os1	-0.996477	6.12704	-5.18673	0.000338355	0.0123917	0.468405
A_55_P2425150|BC005705	-0.968143	6.22434	-5.18456	0.000339469	0.0124053	0.465127
A_55_P2134172|Whrn	-0.755089	5.50258	-5.18442	0.000339542	0.0124053	0.464913
A_55_P2149906|NAP114238-1	1.17662	13.0008	5.1819	0.000340837	0.0124181	0.461117
A_55_P2162364|Cacfd1	-0.796271	6.19273	-5.1816	0.000340988	0.0124181	0.460672
A_52_P45606|Kif1bp	0.774156	6.45103	5.18135	0.000341118	0.0124181	0.460295
A_52_P436643|Asah2	0.807297	7.71997	5.17611	0.000343833	0.01249	0.452385
A_55_P2089076|Msmp	1.17789	7.63121	5.17574	0.000344022	0.01249	0.451837
A_66_P110104|Myo18b	0.729706	8.486	5.1739	0.000344984	0.01249	0.449051
A_51_P348227|Stoml1	0.850271	6.68273	5.17375	0.000345058	0.01249	0.448837
A_55_P2162880|Cyp3a57	0.805679	13.6176	5.17351	0.000345186	0.01249	0.448468
A_55_P2033116|Cdcp2	1.03196	7.24081	5.17281	0.000345553	0.01249	0.447407
A_55_P2096314|Rnf130	0.852341	6.2699	5.16901	0.000347541	0.0125352	0.441684
A_51_P293862|Gnb3	-0.707916	5.69274	-5.16863	0.000347745	0.0125352	0.4411
A_55_P2110012|Tmem91	0.78021	5.71767	5.16806	0.000348041	0.0125352	0.44025
A_51_P354345|Zpbp	-0.810442	5.4752	-5.16562	0.000349332	0.0125528	0.436556
A_55_P1973373|Vstm2a	-0.984006	5.6685	-5.16558	0.000349353	0.0125528	0.436496
A_55_P2084970|Klk12	-0.575169	6.21821	-5.16477	0.000349781	0.0125533	0.435276
A_66_P131389|Ugt2b38	-0.701115	14.9746	-5.16082	0.000351876	0.0126068	0.429317
A_55_P2004213|Gprasp2	0.998409	5.54048	5.1604	0.000352099	0.0126068	0.428686
A_66_P133993|Gm5093	1.03978	9.58998	5.15562	0.00035466	0.0126836	0.421456
A_55_P2166262|Rnf215	0.659671	10.4957	5.15157	0.000356844	0.012732	0.41533
A_52_P266320|Akap17b	1.55005	8.51678	5.15117	0.000357061	0.012732	0.414724
A_55_P1957708|Ttll11	-0.882232	6.73233	-5.15005	0.000357667	0.012732	0.413032
A_66_P123282|Zdhhc23	-0.963271	6.08362	-5.15001	0.000357688	0.012732	0.412974
A_51_P333622|2010300C02Rik	0.817566	5.97679	5.14646	0.000359617	0.0127857	0.407608
A_55_P2095010|A_55_P2095010	0.940665	6.17688	5.14535	0.000360221	0.0127923	0.405933
A_55_P2129271|Tead2	0.761189	6.7256	5.14403	0.000360944	0.012803	0.403932
A_55_P2101216|Aldh3a1	0.816875	9.4845	5.1406	0.000362828	0.0128548	0.398739
A_55_P2137973|Bnip2	0.678201	7.71093	5.13646	0.000365116	0.0129009	0.392468
A_55_P1962523|Zic2	-1.0307	5.54626	-5.13604	0.000365346	0.0129009	0.391837
A_55_P2120682|Golga7	-0.680254	9.05735	-5.13594	0.0003654	0.0129009	0.391692
A_51_P109369|Fbxo32	1.00347	6.29404	5.12751	0.000370106	0.0130333	0.378923
A_55_P1982340|ENSMUST00000177271	-0.981462	7.69155	-5.12732	0.000370215	0.0130333	0.378627
A_51_P120398|Asb17	-0.86437	5.54485	-5.12693	0.000370433	0.0130333	0.37804
A_55_P2035023|Zfp653	0.754279	8.40822	5.12411	0.000372024	0.0130741	0.373764
A_55_P2250514|4933416A02Rik	-0.979792	5.55487	-5.12048	0.000374084	0.01312	0.368254
A_52_P737521|Gm40500	-0.557053	7.27863	-5.11946	0.000374662	0.01312	0.366713
A_51_P483280|Prnp	0.823748	10.5334	5.11944	0.000374672	0.01312	0.366687
A_51_P122649|Degs2	0.653051	6.09846	5.11831	0.000375319	0.01312	0.364964
A_55_P2034365|ENSMUST00000058133	0.641984	6.17755	5.11802	0.000375486	0.01312	0.364522
A_55_P2139466|A_55_P2139466	-0.716449	5.44029	-5.11563	0.000376848	0.0131525	0.360907
A_55_P2011981|Ebf4	-0.785885	7.25887	-5.11361	0.000378011	0.013178	0.357833
A_55_P2114133|Garnl3	0.716371	5.92811	5.11205	0.000378908	0.0131799	0.355467
A_51_P135118|Krtap13-1	-1.06783	5.88405	-5.11201	0.000378932	0.0131799	0.355405
A_55_P2166344|9930021J03Rik	-0.665922	7.54655	-5.10876	0.000380809	0.0132073	0.350474
A_55_P2073905|AK040596	1.00077	6.24103	5.10847	0.000380977	0.0132073	0.350033
A_55_P2043652|Zfp667	-0.711297	6.93853	-5.10839	0.000381023	0.0132073	0.349914
A_55_P2042487|Dpysl3	1.15373	7.06167	5.10694	0.000381866	0.0132181	0.347709
A_55_P2108171|Glud1	-1.35812	13.6741	-5.1057	0.000382585	0.0132181	0.345831
A_55_P2125200|Mterf1b	0.742967	6.31982	5.10561	0.000382637	0.0132181	0.345694
A_55_P2113160|Mal	0.840324	6.51841	5.10287	0.000384236	0.0132583	0.341533
A_55_P2004876|Srpx2	0.738762	6.17158	5.09897	0.000386529	0.0133174	0.335597
A_55_P2112627|Sepn1	-0.643757	5.85496	-5.09767	0.000387294	0.0133174	0.333621
A_51_P203192|Mbd4	0.730894	6.28899	5.09713	0.000387612	0.0133174	0.332802
A_55_P2079806|Olfr508	-0.726403	5.67506	-5.09637	0.000388059	0.0133174	0.331654
A_55_P2252586|3426406K10Rik	-0.757499	6.48602	-5.09617	0.00038818	0.0133174	0.331342
A_52_P151528|Catsperg1	-0.863239	5.70178	-5.09473	0.000389031	0.0133174	0.329156
A_51_P454196|Sh2d4a	1.04236	6.58597	5.09417	0.000389363	0.0133174	0.328304
A_52_P655297|6430550D23Rik	0.771623	6.55813	5.09402	0.00038945	0.0133174	0.328082
A_55_P2178664|ENSMUST00000104931	-0.608333	6.24275	-5.09291	0.000390111	0.0133251	0.32639
A_55_P2079089|Fuca1	-1.2121	10.8508	-5.08972	0.000392014	0.0133751	0.321532
A_55_P2038101|Dock11	0.936497	6.07966	5.08853	0.000392721	0.0133842	0.319735
A_55_P2239848|2310061J03Rik	-0.719759	5.25836	-5.08613	0.000394162	0.0134107	0.316078
A_55_P2107292|Ptch1	0.869687	7.00752	5.08577	0.000394381	0.0134107	0.315524
A_55_P2041592|Rdh1	1.12416	10.142	5.08473	0.000395006	0.013417	0.313945
A_55_P2152369|Npffr1	-1.33929	5.80599	-5.08143	0.000396999	0.0134696	0.30892
A_55_P1999962|Podn	1.64951	7.90029	5.07779	0.00039921	0.0135296	0.303379
A_52_P463154|Olfr309	-0.825944	5.43489	-5.07528	0.000400742	0.0135664	0.299554
A_55_P1973238|Ksr1	-0.82324	7.1835	-5.07223	0.00040261	0.013598	0.294913
A_51_P109369|Fbxo32	0.766391	6.31251	5.07117	0.000403265	0.013598	0.29329
A_51_P115178|Scara3	0.70141	6.97557	5.07089	0.000403439	0.013598	0.292861
A_55_P2026425|A_55_P2026425	-0.698947	5.78467	-5.07074	0.000403529	0.013598	0.292638
A_55_P2049095|Atat1	-1.1904	6.82028	-5.07012	0.000403909	0.013598	0.291696
A_51_P387608|Hif1a	-0.863718	7.74649	-5.06879	0.000404729	0.0136088	0.289674
A_51_P483280|Prnp	0.861025	10.4804	5.06815	0.000405125	0.0136088	0.288697
A_55_P2112360|Arhgap17	1.75999	10.5271	5.06503	0.000407064	0.0136588	0.283932
A_51_P110341|Scgb3a1	0.72835	5.89009	5.064	0.000407702	0.0136652	0.282368
A_55_P1952112|Ildr2	-0.861584	7.8673	-5.05748	0.000411789	0.013787	0.272412
A_55_P2155814|Rbbp8	-0.810303	5.68481	-5.0566	0.000412339	0.0137902	0.271079
A_51_P469968|H2-M3	0.759572	7.32754	5.05282	0.000414732	0.0138313	0.265303
A_55_P2247275|D330013E07Rik	-0.759577	6.34011	-5.05262	0.00041486	0.0138313	0.264995
A_55_P1990314|Elavl4	1.35371	11.4033	5.05207	0.00041521	0.0138313	0.264153
A_55_P2226675|B930078G14Rik	0.988099	7.12643	5.05159	0.000415514	0.0138313	0.263422
A_55_P2099980|Cul9	1.00496	6.72318	5.05108	0.00041584	0.0138313	0.262641
A_51_P483280|Prnp	0.863474	10.7745	5.04543	0.000419445	0.013936	0.254024
A_52_P446457|Ly6g6f	-0.909278	5.43786	-5.04434	0.000420145	0.013944	0.252358
A_52_P207964|Mrps18b	-1.66537	7.64336	-5.04175	0.000421817	0.013978	0.248393
A_51_P381006|Olfr557	-0.685124	6.19209	-5.04064	0.000422535	0.013978	0.246695
A_51_P285916|Rapgef4	-1.2578	6.63427	-5.03995	0.00042298	0.013978	0.245645
A_51_P125050|Wdr74	-0.836138	8.17199	-5.03991	0.000423005	0.013978	0.245585
A_51_P123604|Ppwd1	0.76871	6.12843	5.03876	0.000423752	0.0139875	0.243823
A_51_P123604|Ppwd1	0.70326	6.48085	5.03715	0.0004248	0.0140069	0.241358
A_55_P2178748|Gja5	-0.644839	6.24245	-5.03516	0.000426094	0.0140316	0.238322
A_55_P2149011|Hif1a	-1.06509	5.6255	-5.03458	0.000426472	0.0140316	0.237436
A_55_P2038111|Tmem104	-0.814525	5.84496	-5.03353	0.00042716	0.0140326	0.235827
A_52_P259335|Fkbp15	0.567682	10.6536	5.03297	0.000427528	0.0140326	0.234968
A_51_P283344|1700011H14Rik	1.35879	7.2576	5.03242	0.000427885	0.0140326	0.234134
A_55_P2080880|Clcnkb	0.693519	6.65755	5.03109	0.000428759	0.0140461	0.232098
A_55_P1982568|Blcap	1.42115	14.3054	5.02789	0.000430871	0.014065	0.227192
A_55_P2135074|H2-M5	-1.02324	6.09745	-5.0277	0.000430995	0.014065	0.226903
A_55_P2180454|Gm33700	-0.90697	6.31772	-5.02664	0.000431696	0.014065	0.225283
A_55_P2061565|Zfp229	0.635073	6.49934	5.02654	0.000431764	0.014065	0.225124
A_55_P2106459|Zfhx3	0.712583	8.71834	5.02615	0.000432018	0.014065	0.224537
A_66_P102526|ENSMUST00000111769	-1.00165	6.05867	-5.02602	0.000432107	0.014065	0.224331
A_55_P2147803|Madcam1	-0.87156	6.16343	-5.02515	0.000432684	0.0140673	0.223
A_55_P2272748|A_55_P2272748	-0.749873	5.73504	-5.02452	0.000433102	0.0140673	0.222035
A_55_P2140814|Scfd2	-1.18502	5.43259	-5.02375	0.000433614	0.0140689	0.220856
A_55_P2129047|Tlr7	0.814942	5.98696	5.02215	0.00043468	0.0140808	0.218404
A_66_P120732|Gpr45	-1.41301	6.71826	-5.02181	0.000434906	0.0140808	0.217886
A_55_P2269254|5730419F03Rik	1.42952	7.32016	5.02088	0.000435523	0.0140858	0.21647
A_55_P2007170|Slc5a2	-0.770334	5.80221	-5.0181	0.000437384	0.0141205	0.212213
A_66_P107745|1110020A21Rik	-0.550786	7.49223	-5.01777	0.000437611	0.0141205	0.211695
A_55_P1993880|Rps24	0.58232	13.4387	5.01721	0.000437988	0.0141205	0.210835
A_55_P2027995|Rpl10l	-0.955889	5.70617	-5.0164	0.000438529	0.014123	0.209603
A_52_P985950|Gm8140	-1.0321	5.62311	-5.01393	0.000440194	0.0141616	0.20582
A_55_P2039289|Hspb6	-0.858794	9.37649	-5.01165	0.000441736	0.0141962	0.202328
A_55_P2465382|ENSMUST00000099683	0.901528	8.34854	5.0087	0.000443744	0.0142296	0.197801
A_55_P2173825|Tox2	-0.936371	6.74403	-5.00854	0.000443855	0.0142296	0.19755
A_51_P487818|Fabp1	-1.50088	15.4898	-5.00679	0.00044505	0.0142296	0.194866
A_51_P491378|Csn1s1	-0.782432	5.47771	-5.00675	0.000445074	0.0142296	0.194811
A_52_P662711|Anxa13	0.693125	6.61214	5.0067	0.000445112	0.0142296	0.194726
A_55_P2028595|AW551984	0.931091	8.66075	5.00529	0.000446075	0.0142454	0.192569
A_55_P2074591|Ppm1h	1.09084	6.74665	5.00317	0.000447528	0.0142768	0.189321
A_51_P104897|Itpr3	0.801635	7.57235	5.00233	0.00044811	0.0142804	0.188025
A_51_P362554|Olfr1307	-0.831787	7.39178	-5.00121	0.000448876	0.0142899	0.186318
A_51_P132013|Cysltr2	-1.04546	6.17116	-5.00012	0.000449635	0.0142958	0.184633
A_51_P256384|Atp2b2	2.21916	8.25945	4.99959	0.000450002	0.0142958	0.183818
A_51_P140933|4930519P11Rik	0.936706	6.45611	4.99798	0.000451117	0.0143134	0.181347
A_55_P2029657|Gm9510	0.568632	6.1282	4.99743	0.000451497	0.0143134	0.180506
A_55_P2054008|Pifo	-0.838689	5.47088	-4.99573	0.000452678	0.0143197	0.177898
A_51_P115535|Olfr339	-0.727238	5.5794	-4.99533	0.000452955	0.0143197	0.177286
A_55_P2156515|A_55_P2156515	1.02117	6.10661	4.99273	0.000454769	0.0143197	0.173295
A_52_P300445|Atp4a	-0.640579	5.83593	-4.99263	0.000454841	0.0143197	0.173137
A_55_P2153621|Ahnak	0.984814	10.6972	4.99262	0.000454845	0.0143197	0.173129
A_55_P2079516|Mpp1	0.71489	6.60365	4.99259	0.000454868	0.0143197	0.173079
A_55_P2113981|St6gal2	-0.754544	6.38586	-4.99219	0.00045515	0.0143197	0.17246
A_55_P2244941|A330074H02Rik	-1.09436	5.62015	-4.99153	0.000455614	0.0143197	0.171442
A_55_P1953788|Itk	0.606823	6.16508	4.99107	0.00045593	0.0143197	0.170749
A_55_P2059502|Zkscan16	-0.684716	5.49172	-4.98975	0.000456862	0.0143342	0.16871
A_55_P2454896|Amn1	0.642821	9.56209	4.98849	0.00045775	0.0143414	0.166772
A_66_P109519|Ehf	1.00838	6.33871	4.98805	0.000458055	0.0143414	0.166106
A_51_P435629|Olfr1432	-0.706404	6.38033	-4.98741	0.000458507	0.0143414	0.165122
A_52_P383089|Cd4	0.857272	6.01418	4.98534	0.00045997	0.0143724	0.161941
A_55_P2089219|A_55_P2089219	-0.928908	5.76125	-4.98403	0.000460897	0.0143866	0.159931
A_55_P1974377|Defb26	-0.819809	5.48412	-4.98071	0.00046326	0.0144456	0.154823
A_51_P388329|Aff3	-0.585641	5.6882	-4.97558	0.000466937	0.0145453	0.14693
A_55_P2162920|NAP111618-1	0.595693	15.3012	4.97404	0.000468047	0.0145632	0.144558
A_55_P1956513|ENSMUST00000184625	-0.881914	6.42309	-4.97345	0.00046847	0.0145632	0.143656
A_51_P415126|Tgfa	0.750858	6.41822	4.96946	0.00047136	0.014633	0.137513
A_52_P508317|Erlec1	0.655757	8.79001	4.969	0.000471691	0.014633	0.136814
A_55_P2014328|A_55_P2014328	-0.702765	7.48842	-4.96828	0.00047222	0.014633	0.135694
A_55_P2151991|A_55_P2151991	-0.966429	5.64398	-4.9677	0.000472637	0.014633	0.134813
A_52_P199928|ENSMUST00000113617	0.576773	12.5147	4.96442	0.000475037	0.0146924	0.129754
A_55_P2026783|ENSMUST00000055009	0.801778	7.21169	4.9621	0.00047674	0.0147291	0.12618
A_55_P2076253|DV659458	0.846319	6.73996	4.96029	0.000478075	0.0147291	0.123389
A_55_P2253289|TC1694101	0.804747	6.41159	4.96019	0.000478142	0.0147291	0.123247
A_55_P2156993|NAP059664-1	-0.867067	5.3685	-4.96017	0.00047816	0.0147291	0.123209
A_55_P2071656|Kcnma1	0.594535	5.95695	4.95651	0.000480869	0.0147975	0.117569
A_55_P2107987|Slc22a13b-ps	0.799729	6.30836	4.95295	0.000483518	0.014864	0.112081
A_55_P1994873|Vmn2r20	-0.632055	6.62337	-4.94855	0.000486814	0.0149077	0.105298
A_52_P106709|Rasgrf2	-0.768892	5.38587	-4.94558	0.000489048	0.0149077	0.100725
A_55_P2115871|Inpp5j	-0.600765	5.45298	-4.94558	0.000489054	0.0149077	0.100712
A_51_P121962|Adgrl3	-0.750052	5.7749	-4.94456	0.000489825	0.0149077	0.0991403
A_52_P515282|1110051M20Rik	0.857353	5.93815	4.94443	0.000489922	0.0149077	0.0989426
A_52_P351378|Gm94	-0.557473	5.44974	-4.94361	0.000490539	0.0149077	0.0976838
A_66_P133255|Prkch	-0.708957	5.94654	-4.94349	0.000490629	0.0149077	0.0975007
A_66_P140098|C030037F17Rik	-0.736911	5.43689	-4.94324	0.000490825	0.0149077	0.0971021
A_55_P2169198|TC1647349	-0.857585	7.4275	-4.94284	0.000491125	0.0149077	0.0964923
A_51_P123604|Ppwd1	0.606433	6.54119	4.94167	0.000492015	0.0149077	0.0946844
A_55_P1958280|Arrdc1	1.09558	7.40932	4.9414	0.000492224	0.0149077	0.0942605
A_55_P2084248|Azin2	-0.718169	6.18154	-4.94073	0.000492729	0.0149077	0.0932347
A_55_P2315921|5330431K02Rik	-1.04862	5.82439	-4.94048	0.000492919	0.0149077	0.0928509
A_55_P2140870|Gm6034	-0.950615	6.05663	-4.9404	0.000492982	0.0149077	0.0927228
A_55_P2235958|ENSMUST00000079186	-0.647662	6.21094	-4.94026	0.00049309	0.0149077	0.0925038
A_51_P103222|Slc39a4	1.57719	13.8027	4.93919	0.000493902	0.0149077	0.0908603
A_55_P2142908|Nr5a2	-1.03573	6.65733	-4.93865	0.000494313	0.0149077	0.0900302
A_51_P192089|Pinx1	-2.57947	8.94478	-4.93785	0.000494931	0.0149077	0.0887828
A_55_P2361547|2610201A13Rik	0.652617	7.13582	4.93758	0.000495136	0.0149077	0.0883689
A_55_P1958246|Tcof1	-1.34403	7.4536	-4.93704	0.000495549	0.0149077	0.087535
A_55_P1997061|A_55_P1997061	-1.01319	12.9496	-4.93682	0.000495715	0.0149077	0.0872018
A_55_P2097544|Olfr1287	-0.874808	6.64845	-4.93682	0.000495715	0.0149077	0.0872006
A_66_P123824|ENSMUST00000060989	0.628711	6.4571	4.93548	0.000496748	0.014924	0.0851222
A_66_P112816|B4galt6	1.18353	5.9902	4.93367	0.000498135	0.0149509	0.0823381
A_51_P281380|Tspan5	0.849059	6.03409	4.93188	0.000499521	0.0149666	0.0795629
A_55_P1958140|B9d1	1.0232	6.62075	4.93087	0.000500297	0.0149666	0.0780124
A_55_P2123957|Acvr1b	-0.748729	5.6861	-4.93006	0.000500925	0.0149666	0.0767583
A_55_P2419495|1110028F11Rik	0.751337	5.86879	4.92953	0.000501336	0.0149666	0.0759401
A_52_P414368|Tmem30b	-0.680943	5.95733	-4.92936	0.000501466	0.0149666	0.0756802
A_51_P355172|Gm7008	-0.686314	6.07597	-4.92918	0.000501608	0.0149666	0.0753992
A_55_P2075587|Gpatch2	-0.736436	6.62469	-4.92775	0.000502719	0.0149851	0.0731876
A_55_P2098603|AK037423	1.01544	6.43174	4.92665	0.000503576	0.0149959	0.0714866
A_51_P486639|Minos1	0.619753	5.74389	4.92561	0.000504383	0.0150053	0.0698874
A_55_P1965200|ENSMUST00000087465	-0.67551	5.71687	-4.9217	0.00050745	0.0150818	0.063833
A_55_P2095709|NAP095610-001	-1.57763	13.094	-4.92075	0.000508199	0.0150893	0.0623589
A_55_P2121980|Plcb4	0.749334	6.29215	4.91881	0.000509722	0.0151198	0.0593714
A_55_P1982404|Gpm6b	0.912745	6.29046	4.91809	0.000510294	0.015122	0.0582517
A_52_P384036|ENSMUST00000051831	-0.942716	6.51199	-4.91732	0.000510901	0.0151253	0.0570633
A_55_P1979714|Klk11	0.605293	6.14559	4.91633	0.000511688	0.0151302	0.0555267
A_55_P2089799|ENSMUST00000143289	0.572586	6.17004	4.91528	0.000512522	0.0151302	0.0538994
A_55_P2025891|Fam71e2	-0.659245	5.63119	-4.91523	0.00051256	0.0151302	0.0538252
A_55_P2273705|A330044H09	0.722835	7.67897	4.91357	0.000513877	0.0151544	0.0512619
A_51_P229363|Trmt10b	0.618183	6.01284	4.91189	0.000515216	0.0151792	0.0486634
A_55_P1955202|Gm10204	0.62097	5.85989	4.91056	0.000516281	0.0151922	0.0465995
A_55_P2085170|Sept6	0.725115	6.05723	4.90913	0.000517428	0.0151922	0.0443837
A_55_P2121682|Alox12b	-0.939168	6.19784	-4.9084	0.000518011	0.0151922	0.0432594
A_55_P1965462|TC1746812	-0.874935	5.41197	-4.9081	0.000518252	0.0151922	0.042794
A_55_P1992849|Adrb3	1.49368	9.06386	4.90792	0.000518395	0.0151922	0.0425185
A_55_P2147736|Dpysl4	0.742662	6.27949	4.90751	0.000518728	0.0151922	0.0418781
A_51_P336599|Kcne3	0.832963	6.58897	4.90645	0.000519577	0.0151922	0.0402431
A_55_P1997167|Kdm5c	-0.701216	7.23477	-4.90636	0.000519651	0.0151922	0.040101
A_55_P2065651|Tcra	-0.832426	5.534	-4.90549	0.000520352	0.0151981	0.0387554
A_55_P2113081|Tmem132a	1.38838	7.0019	4.90468	0.000521006	0.0152026	0.0374997
A_55_P1975230|NAP059518-1	-1.14654	7.01111	-4.90395	0.000521602	0.0152054	0.0363584
A_55_P1987811|Gm35091	0.717172	6.18029	4.90281	0.000522522	0.0152176	0.0345981
A_52_P238858|Shisa9	-0.893012	6.26958	-4.90053	0.000524375	0.0152534	0.031062
A_55_P2038757|Fblim1	1.23237	6.92735	4.89982	0.000524952	0.0152534	0.0299642
A_51_P346445|Hspb7	-0.748946	5.58292	-4.89937	0.00052532	0.0152534	0.0292633
A_55_P2097840|A_55_P2097840	0.840988	6.50176	4.89811	0.000526343	0.0152534	0.0273196
A_55_P2131303|A_55_P2131303	-0.770252	14.1222	-4.89783	0.000526577	0.0152534	0.0268766
A_51_P169614|Utp15	0.536589	6.16453	4.89761	0.000526756	0.0152534	0.026537
A_55_P2117407|Cacng7	-0.653143	6.78807	-4.89582	0.00052822	0.0152812	0.0237637
A_55_P2240880|Glra4	-1.11703	5.51993	-4.89478	0.000529074	0.0152914	0.0221502
A_55_P2079506|ENSMUST00000156679	0.571082	6.38882	4.89341	0.0005302	0.0153022	0.0200263
A_55_P2075919|Arhgap40	-0.580201	5.77825	-4.89258	0.000530883	0.0153022	0.0187404
A_55_P2050173|A_55_P2050173	-0.579639	8.04482	-4.89249	0.000530956	0.0153022	0.018603
A_55_P1975405|Ylpm1	0.707171	6.04117	4.8902	0.000532844	0.01534	0.0150571
A_55_P2018800|Ints5	-0.723776	6.05306	-4.88968	0.000533275	0.01534	0.0142507
A_51_P233160|Lysmd2	0.870363	6.42442	4.88843	0.000534316	0.0153445	0.0123016
A_55_P2123557|A_55_P2123557	-0.625699	5.99285	-4.88827	0.000534441	0.0153445	0.0120684
A_51_P258848|4933427G17Rik	-0.612421	5.56146	-4.88602	0.000536312	0.0153837	0.00857745
A_55_P2197134|A930018M24Rik	-0.663614	5.51528	-4.88537	0.000536856	0.0153848	0.00756485
A_55_P1953353|Triobp	-0.673425	5.87948	-4.88452	0.000537568	0.0153907	0.00624006
A_55_P2034091|A_55_P2034091	-0.872111	5.46523	-4.88319	0.000538675	0.0154079	0.00418543
A_55_P2036952|A_55_P2036952	-0.635592	7.37445	-4.87982	0.000541508	0.0154744	-0.00105364
A_55_P1965979|Ccl25	-0.944646	6.08955	-4.87696	0.000543923	0.0155153	-0.00549873
A_66_P118141|Sh2d2a	-0.853633	6.92772	-4.87692	0.000543957	0.0155153	-0.00556098
A_52_P431139|ENSMUST00000134107	-0.683359	5.36379	-4.87491	0.000545652	0.015549	-0.00867026
A_51_P236864|Parp8	0.641523	5.77363	4.8738	0.000546596	0.0155614	-0.0103962
A_55_P1961265|LOC102642579	0.682685	6.66649	4.87091	0.000549064	0.0155674	-0.0148963
A_52_P578723|Arhgap32	-0.821424	6.10365	-4.87069	0.000549246	0.0155674	-0.0152288
A_55_P1988009|NAP114820-1	-0.938305	5.54175	-4.87067	0.000549268	0.0155674	-0.0152678
A_51_P377760|Rnasel	0.545518	6.10497	4.87022	0.000549652	0.0155674	-0.0159668
A_55_P1979427|Il9r	0.596079	5.99732	4.87017	0.000549693	0.0155674	-0.0160411
A_55_P2072479|Gm29750	-1.01749	5.77347	-4.86986	0.000549954	0.0155674	-0.0165143
A_55_P2124258|Vmn1r230	-0.734293	6.09001	-4.86936	0.000550389	0.0155674	-0.0173047
A_55_P2145582|Evx2	-0.705288	5.95062	-4.86795	0.000551598	0.0155821	-0.0194964
A_55_P2164683|Olfr1408	-1.34633	5.73291	-4.86756	0.000551931	0.0155821	-0.0200998
A_55_P2065527|Mok	-0.795916	6.07082	-4.86667	0.000552698	0.0155893	-0.0214868
A_55_P2071977|Pick1	0.759602	6.45718	4.86547	0.000553725	0.0156038	-0.0233423
A_52_P259402|Dsg3	-1.00887	5.42155	-4.86463	0.000554452	0.0156053	-0.0246514
A_55_P1966928|Lnx1	1.04787	6.36251	4.86422	0.000554806	0.0156053	-0.0252908
A_55_P2061686|Zfhx4	1.15782	6.89755	4.8636	0.00055534	0.0156059	-0.0262518
A_55_P2030155|Slco2b1	0.519965	11.9588	4.85933	0.000559041	0.0156954	-0.0328863
A_55_P2202598|A930004J17Rik	-0.670102	5.36896	-4.85766	0.000560499	0.0157117	-0.0354884
A_55_P2122896|Pla2g4e	-0.917374	6.26565	-4.85743	0.000560697	0.0157117	-0.0358421
A_55_P1985328|Tmem241	0.65148	5.82075	4.8569	0.000561167	0.0157117	-0.0366795
A_51_P483511|Dock8	1.16831	8.07605	4.85487	0.000562945	0.0157469	-0.0398388
A_66_P107734|ENSMUST00000146593	0.746652	12.1932	4.85232	0.000565179	0.0157949	-0.0437954
A_55_P2137853|A_55_P2137853	1.24996	6.72088	4.85093	0.000566409	0.0158148	-0.0459678
A_55_P2025454|Ttc12	-0.657829	6.15385	-4.84944	0.000567723	0.0158369	-0.048283
A_52_P577388|Epdr1	1.0583	5.7459	4.84651	0.000570319	0.0158948	-0.0528403
A_51_P377537|Olfr1066	-0.604213	5.51228	-4.84553	0.000571195	0.0159046	-0.0543737
A_51_P427530|Pgm1	0.663735	6.21538	4.84369	0.000572837	0.0159089	-0.0572421
A_55_P2147315|Olfr1441	-0.636418	7.34164	-4.84265	0.000573761	0.0159089	-0.0588523
A_55_P2093862|ENSMUST00000099042	1.04358	8.09687	4.84225	0.000574125	0.0159089	-0.0594865
A_51_P116027|Med27	-0.974706	8.93601	-4.84219	0.000574172	0.0159089	-0.0595681
A_51_P207751|Guca1a	0.686305	6.10391	4.84113	0.000575127	0.0159089	-0.0612277
A_55_P2105436|Foxp1	1.05753	5.86246	4.84102	0.000575226	0.0159089	-0.0613992
A_52_P230167|Setbp1	0.940154	5.80485	4.84047	0.000575722	0.0159089	-0.0622617
A_55_P2078040|Cacna1b	-0.856425	5.47506	-4.84031	0.000575863	0.0159089	-0.0625051
A_66_P118123|Gabrg2	-0.926109	5.46852	-4.8401	0.000576055	0.0159089	-0.0628384
A_51_P378903|Olfr1260	-1.20928	6.53728	-4.83768	0.000578225	0.0159544	-0.0665954
A_55_P2075794|Tti2	-0.727129	10.0165	-4.83679	0.000579033	0.0159622	-0.06799
A_55_P2413727|Gm20611	0.540481	5.88963	4.83503	0.000580622	0.0159639	-0.0707282
A_51_P346445|Hspb7	-0.85618	5.79526	-4.83369	0.000581837	0.0159639	-0.0728176
A_55_P2021345|LOC102636349	0.933742	7.85472	4.83341	0.000582099	0.0159639	-0.073266
A_55_P1958597|Slc27a3	0.682597	5.92348	4.83339	0.000582117	0.0159639	-0.0732973
A_65_P18948|Ppm1h	0.633607	7.19925	4.83335	0.000582148	0.0159639	-0.0733502
A_55_P2081045|Gpr26	0.670026	6.40696	4.83325	0.000582241	0.0159639	-0.0735096
A_51_P126626|Zfp503	0.828225	6.74948	4.83145	0.000583874	0.015974	-0.0763092
A_55_P2067153|ENSMUST00000183329	-3.85556	11.1788	-4.83014	0.000585069	0.015974	-0.0783507
A_55_P2014224|Sema5a	1.18444	6.48248	4.83005	0.000585155	0.015974	-0.0784974
A_55_P2074045|TC1640857	-0.58276	6.79541	-4.83001	0.000585194	0.015974	-0.0785646
A_55_P2145942|Atg16l1	1.02928	10.6679	4.82996	0.000585235	0.015974	-0.0786344
A_52_P269672|Sox8	-0.798326	5.41688	-4.82795	0.000587073	0.0160099	-0.0817684
A_55_P2036813|ENSMUST00000078267	0.820634	5.5417	4.82715	0.000587807	0.0160155	-0.0830165
A_55_P2130238|ENSMUST00000107184	-1.03486	5.6199	-4.82548	0.000589348	0.0160431	-0.0856311
A_55_P2114697|Gcm1	-2.88708	13.0731	-4.82424	0.000590491	0.0160599	-0.0875669
A_55_P2023352|ENSMUST00000118079	-0.820994	6.96692	-4.82292	0.000591706	0.0160743	-0.0896211
A_51_P123314|Olfr74	-0.627674	5.83607	-4.82252	0.000592079	0.0160743	-0.0902508
A_55_P1956160|Gm8909	0.740111	8.14343	4.82175	0.000592787	0.0160748	-0.0914453
A_55_P2141013|Siglech	1.55995	13.7676	4.82136	0.000593152	0.0160748	-0.0920604
A_55_P2123421|Dnal4	-0.702738	6.91996	-4.82006	0.000594358	0.0160931	-0.094089
A_55_P2153517|Enho	-2.10923	10.3395	-4.81879	0.000595537	0.0160944	-0.0960696
A_55_P1999556|Ccdc62	0.665013	6.61836	4.81812	0.000596165	0.0160944	-0.0971226
A_51_P107176|Slc25a54	-0.515176	5.89471	-4.81776	0.000596495	0.0160944	-0.0976758
A_51_P120589|Olfr181	-0.725576	5.71953	-4.81702	0.000597184	0.0160944	-0.0988283
A_55_P2139573|AW988520	-0.728657	5.45652	-4.81685	0.000597344	0.0160944	-0.0990966
A_55_P1978502|H2-Q1	1.79262	10.0364	4.8166	0.000597576	0.0160944	-0.0994849
A_55_P2130024|AY761184	-0.804468	5.75113	-4.815	0.000599079	0.0161111	-0.101995
A_55_P2179983|Gm10637	-0.613003	5.66035	-4.81481	0.000599257	0.0161111	-0.102291
A_55_P2082050|Ankrd12	0.785386	6.38752	4.81067	0.000603147	0.0161989	-0.108756
A_51_P478881|Ces4a	-0.96817	6.83328	-4.8102	0.000603585	0.0161989	-0.109482
A_51_P261840|Olfr738	-0.718615	6.90469	-4.80843	0.000605262	0.0162112	-0.112254
A_55_P2067066|8430429K09Rik	-0.675752	5.37381	-4.80842	0.000605272	0.0162112	-0.11227
A_55_P2024033|Cyp4a31	-1.96232	6.55782	-4.80762	0.000606027	0.0162112	-0.113516
A_66_P115378|Orc2	0.522817	6.15179	4.80747	0.000606175	0.0162112	-0.11376
A_55_P2138177|Psd3	0.979233	8.19453	4.80483	0.000608676	0.0162638	-0.117874
A_55_P2016490|Ylpm1	0.577641	6.24702	4.80293	0.000610492	0.016298	-0.12085
A_51_P149623|Gabrd	0.718581	5.873	4.80122	0.00061213	0.0163095	-0.123528
A_55_P2050088|Agps	-1.02837	6.01289	-4.801	0.000612336	0.0163095	-0.123864
A_55_P2163428|Foxm1	-0.601276	5.73726	-4.80073	0.000612599	0.0163095	-0.124292
A_55_P1970612|LOC102642169	-0.856343	5.44464	-4.79998	0.000613314	0.0163095	-0.125459
A_55_P1962665|ENSMUST00000011407	-1.65182	7.0937	-4.79968	0.000613604	0.0163095	-0.12593
A_51_P116421|Abcc5	0.772215	6.69769	4.79893	0.00061433	0.0163146	-0.127113
A_52_P383089|Cd4	0.862773	6.01091	4.79786	0.000615357	0.0163225	-0.128781
A_55_P2120064|Gm2984	-0.850613	5.38698	-4.79727	0.000615926	0.0163225	-0.129705
A_55_P2020410|Mapk8	-0.638572	6.47279	-4.79695	0.000616238	0.0163225	-0.13021
A_52_P383089|Cd4	1.04938	5.85402	4.79529	0.000617834	0.0163259	-0.132796
A_55_P2091060|Svil	-0.681627	6.45431	-4.79523	0.000617897	0.0163259	-0.132898
A_55_P2066214|A_55_P2066214	-0.6407	5.50056	-4.79515	0.000617974	0.0163259	-0.133022
A_55_P2066269|Aak1	0.663005	6.57546	4.79362	0.000619454	0.0163341	-0.135411
A_51_P159402|Gcat	0.759012	13.2274	4.79347	0.000619607	0.0163341	-0.135658
A_55_P2001223|Mpz	-0.93953	5.96812	-4.79317	0.000619895	0.0163341	-0.136123
A_51_P116651|Dpt	1.63575	5.85039	4.79157	0.000621448	0.0163471	-0.138624
A_55_P2150717|Eomes	0.597868	5.93722	4.79156	0.000621462	0.0163471	-0.138646
A_51_P400453|Pten	0.880785	5.81462	4.78653	0.000626376	0.0164611	-0.146515
A_55_P2089209|A_55_P2089209	0.674288	6.22169	4.78584	0.000627054	0.0164611	-0.147596
A_55_P2052101|NAP025077-001	-0.82721	5.93255	-4.78547	0.000627421	0.0164611	-0.148181
A_51_P104569|Olfr148	-0.752554	5.39135	-4.78457	0.000628306	0.0164674	-0.149589
A_55_P2182437|ENSMUST00000129389	0.793448	5.92653	4.78413	0.00062874	0.0164674	-0.150279
A_55_P2168990|Tmsb10	0.84709	9.46885	4.78279	0.000630059	0.0164775	-0.152374
A_55_P2012627|Gm10536	0.853499	5.8848	4.78264	0.000630208	0.0164775	-0.15261
A_55_P2040795|ENSMUST00000093527	-0.719158	5.43787	-4.77891	0.000633905	0.0165577	-0.158454
A_51_P483658|Trim3	-0.754484	7.90929	-4.77845	0.000634365	0.0165577	-0.159179
A_55_P1991154|A_55_P1991154	-0.80876	7.50536	-4.77644	0.000636369	0.0165908	-0.162331
A_55_P2033160|Pomgnt1	0.588393	10.6914	4.77608	0.000636725	0.0165908	-0.16289
A_66_P102954|Gm2155	0.697683	6.40188	4.77386	0.000638947	0.0166288	-0.166372
A_55_P2099520|H2afv	0.612795	8.31809	4.77353	0.000639274	0.0166288	-0.166883
A_55_P2089677|Synrg	-1.25601	8.63034	-4.77087	0.000641952	0.0166842	-0.171059
A_55_P2068496|LOC102635467	0.989136	13.5055	4.76983	0.000642995	0.016697	-0.172681
A_55_P2079732|Myo1h	-0.762953	5.89102	-4.76841	0.000644432	0.0167061	-0.174912
A_51_P117115|Olfr53	-0.565833	5.52915	-4.7684	0.000644443	0.0167061	-0.17493
A_55_P2175341|ENSMUST00000066489	0.628831	5.84094	4.76774	0.000645114	0.0167093	-0.175969
A_55_P2024416|Gpr15	-0.76712	5.67823	-4.76648	0.000646394	0.0167282	-0.177949
A_55_P2167530|ENSMUST00000043503	1.65083	5.87231	4.76484	0.000648053	0.0167456	-0.180512
A_66_P124164|ENSMUST00000099684	0.887506	8.39111	4.76473	0.000648166	0.0167456	-0.180686
A_52_P481279|Drc1	0.817756	7.82354	4.76261	0.000650328	0.0167872	-0.184013
A_55_P2263342|1700029M20Rik	0.685925	5.77233	4.76139	0.000651575	0.0167984	-0.185927
A_55_P1960916|Egln3	0.881568	7.49061	4.76111	0.000651868	0.0167984	-0.186377
A_51_P115178|Scara3	1.08206	6.93029	4.76006	0.000652938	0.0168118	-0.188016
A_55_P2100108|Zfp148	0.603791	7.31684	4.75806	0.000654998	0.0168286	-0.191164
A_55_P1973041|Tmem163	-0.648469	6.54662	-4.758	0.000655053	0.0168286	-0.191248
A_55_P2165695|CO425015	-0.893014	5.74891	-4.75781	0.000655251	0.0168286	-0.191549
A_55_P2024215|Ctnnbl1	1.32294	11.7619	4.75682	0.000656268	0.0168405	-0.1931
A_55_P1978885|Gm10700	-0.867322	5.50536	-4.75606	0.000657056	0.0168465	-0.194299
A_55_P2088615|Fbln5	1.50666	7.97812	4.75432	0.000658857	0.0168785	-0.197034
A_55_P2005611|Olfr476	-0.76637	5.94643	-4.7527	0.00066054	0.0169074	-0.199583
A_51_P170641|Dcaf4	1.00051	6.98275	4.7493	0.00066408	0.0169378	-0.204924
A_55_P2266285|6330522J23Rik	1.00101	6.1562	4.74927	0.00066411	0.0169378	-0.20497
A_51_P322273|Ptp4a3	0.665539	7.37071	4.74912	0.000664264	0.0169378	-0.205201
A_51_P345649|Pdgfra	1.37839	6.95115	4.74892	0.000664479	0.0169378	-0.205524
A_55_P2035495|Zbtb20	-0.609761	11.6583	-4.74888	0.000664513	0.0169378	-0.205575
A_55_P2074982|Lyar	0.695769	5.99773	4.74492	0.000668664	0.0170168	-0.211798
A_55_P1955034|Myo1c	0.659027	9.35834	4.74486	0.000668729	0.0170168	-0.211895
A_55_P2040962|Gm1604b	0.895285	9.81904	4.74401	0.000669624	0.0170253	-0.213231
A_55_P2143869|ENSMUST00000153413	-0.669676	5.78877	-4.7423	0.000671427	0.0170569	-0.215919
A_55_P2006693|Pstpip2	-0.63141	6.36995	-4.74121	0.000672583	0.017072	-0.217638
A_55_P2087876|ENSMUST00000153603	-0.624077	7.66975	-4.73956	0.000674327	0.0171021	-0.220226
A_55_P1976814|TC1679329	-0.906903	5.92308	-4.7388	0.000675134	0.0171036	-0.221421
A_55_P2054723|Ctdspl2	0.666789	6.34655	4.7378	0.000676198	0.0171036	-0.222994
A_55_P1998401|ENSMUST00000110869	0.800428	5.86069	4.73747	0.000676553	0.0171036	-0.223519
A_55_P1965664|A_55_P1965664	-0.665576	7.91101	-4.73739	0.000676637	0.0171036	-0.223644
A_55_P1978633|Gm5166	-0.602756	6.60277	-4.7351	0.000679085	0.0171513	-0.227252
A_55_P2097998|1500017E21Rik	-0.622969	5.78919	-4.73192	0.000682494	0.0172231	-0.232257
A_51_P508029|Pcyox1	0.60829	10.1826	4.73115	0.000683314	0.0172295	-0.233457
A_55_P2122849|NAP094867-001	0.68565	10.147	4.7303	0.000684238	0.0172382	-0.234806
A_66_P108263|Pwwp2a	0.845337	6.10219	4.72972	0.000684865	0.0172382	-0.235723
A_66_P114782|Nr2f1	0.724344	6.35953	4.72896	0.000685676	0.0172382	-0.236905
A_55_P2168058|Glod4	0.937691	10.0283	4.72874	0.000685924	0.0172382	-0.237266
A_55_P1988699|Cacna2d1	0.770868	6.11469	4.72703	0.000687774	0.0172704	-0.239958
A_55_P1989456|Gm6639	-0.661422	5.64347	-4.72637	0.000688484	0.017274	-0.240989
A_51_P103499|Spesp1	-0.804233	5.56942	-4.72497	0.00069001	0.017298	-0.243202
A_51_P128575|Scgb1a1	-0.775926	6.2108	-4.72411	0.00069094	0.0173049	-0.244548
A_55_P2114736|Gm7168	-1.08398	6.3121	-4.72342	0.000691688	0.0173049	-0.245629
A_52_P117393|Tlr6	0.813722	5.97535	4.72276	0.00069241	0.0173049	-0.246672
A_55_P1972758|ENSMUST00000132417	-0.647918	5.48623	-4.72262	0.000692561	0.0173049	-0.246889
A_55_P2094641|Kcnq1	0.876579	6.62361	4.72111	0.000694216	0.0173216	-0.249274
A_55_P2404439|4930545L23Rik	-0.894258	5.39919	-4.72097	0.000694367	0.0173216	-0.249493
A_52_P501721|Ccdc127	-0.600196	7.00018	-4.71912	0.000696403	0.0173582	-0.252418
A_55_P2051476|C8a	-1.6169	9.47275	-4.71731	0.000698385	0.0173853	-0.255258
A_51_P285779|Asphd2	-0.65029	6.26008	-4.71695	0.000698783	0.0173853	-0.255827
A_55_P2012572|Negr1	-0.511232	5.84364	-4.71657	0.000699204	0.0173853	-0.256429
A_55_P2018666|Thrsp	2.53381	15.0629	4.71412	0.000701909	0.0174383	-0.260289
A_66_P111655|Dnah14	0.621875	6.54817	4.71321	0.000702923	0.0174492	-0.261731
A_55_P2142789|AI463229	-0.893153	6.92552	-4.7123	0.000703926	0.0174599	-0.263156
A_55_P2029401|Gm7849	-1.05438	6.33244	-4.71081	0.000705582	0.0174867	-0.265504
A_55_P1982156|Nelfcd	0.874622	15.3086	4.7082	0.000708495	0.0175169	-0.269622
A_55_P2013617|ENSMUST00000103542	-0.791901	5.49172	-4.70798	0.000708748	0.0175169	-0.269978
A_52_P203798|Mras	-0.664741	6.31019	-4.70763	0.000709131	0.0175169	-0.270518
A_55_P2110615|Slc37a2	-1.0898	5.64538	-4.70731	0.000709497	0.0175169	-0.271033
A_55_P2156126|Sema6c	0.811257	6.89921	4.70715	0.000709678	0.0175169	-0.271289
A_55_P2146560|H2-Ab1	1.47603	11.8506	4.70495	0.000712146	0.0175636	-0.274759
A_52_P208222|Pde1c	-0.920099	5.57174	-4.70359	0.00071367	0.0175869	-0.276895
A_55_P1994062|Emx2os	-1.09019	5.63163	-4.70249	0.000714918	0.0176034	-0.27864
A_51_P128463|Grrp1	0.777355	6.04595	4.70131	0.000716252	0.017622	-0.280504
A_55_P1967395|NAP061714-1	-0.688512	6.43404	-4.70027	0.000717428	0.0176245	-0.282143
A_55_P1994117|Ifnl3	-0.7158	7.00913	-4.6995	0.000718298	0.0176245	-0.283355
A_52_P78257|Plekha2	0.921303	6.36331	4.6992	0.000718634	0.0176245	-0.283822
A_51_P115178|Scara3	0.922202	6.95321	4.69887	0.000719012	0.0176245	-0.284347
A_55_P2112419|Gm26691	-0.793404	6.28259	-4.69866	0.000719254	0.0176245	-0.284684
A_55_P2065751|Krtap19-5	-1.6498	9.21785	-4.6981	0.000719888	0.0176245	-0.285565
A_55_P2435563|Etl4	0.701015	6.21452	4.69722	0.000720892	0.0176245	-0.286957
A_55_P2286670|TC1763752	0.896133	6.58481	4.69697	0.000721178	0.0176245	-0.287354
A_55_P2319717|Pou2f3	-0.5848	6.33976	-4.69624	0.000722002	0.0176245	-0.288495
A_51_P107176|Slc25a54	-0.585	5.79178	-4.69612	0.000722145	0.0176245	-0.288693
A_51_P451516|Arhgef25	1.1965	7.80046	4.694	0.00072457	0.0176695	-0.292043
A_55_P2172500|Mbd3l2	-1.03215	5.37721	-4.69268	0.000726076	0.0176905	-0.294118
A_55_P2015124|A_55_P2015124	-0.66651	7.44707	-4.69223	0.000726593	0.0176905	-0.29483
A_55_P2030761|A_55_P2030761	0.714586	16.2366	4.6915	0.000727432	0.0176968	-0.295983
A_51_P352357|Ldhal6b	0.567616	6.3384	4.69008	0.000729067	0.0177224	-0.298227
A_55_P2184567|Gm3161	-0.694423	7.17382	-4.68828	0.000731142	0.0177582	-0.301067
A_55_P2069550|A_55_P2069550	0.717419	6.11399	4.68759	0.000731946	0.0177582	-0.302166
A_55_P1966470|A_55_P1966470	1.47614	6.19852	4.68729	0.000732291	0.0177582	-0.302636
A_55_P2078503|AK143478	1.30006	6.51126	4.68361	0.000736563	0.0178412	-0.30845
A_55_P2012251|Vmn1r121	-0.701046	5.30183	-4.68334	0.000736887	0.0178412	-0.308889
A_55_P2179610|A_55_P2179610	-0.69508	7.02714	-4.68158	0.000738938	0.0178448	-0.311667
A_55_P2405551|M5C1000I18Rik	-0.535156	6.16537	-4.68132	0.00073924	0.0178448	-0.312076
A_51_P466910|Cacna1g	-0.606339	5.32634	-4.68078	0.000739875	0.0178448	-0.312933
A_55_P2006906|Armcx3	1.09114	9.77842	4.68046	0.000740247	0.0178448	-0.313436
A_55_P2158067|Krtap4-16	-0.713743	7.03117	-4.68037	0.000740347	0.0178448	-0.313572
A_55_P2027022|Prdm1	0.830633	6.12855	4.6802	0.000740553	0.0178448	-0.313849
A_51_P421223|Fv1	-0.557765	6.33594	-4.6792	0.000741723	0.0178496	-0.315426
A_51_P481679|Angptl3	0.757766	15.0661	4.67903	0.000741925	0.0178496	-0.315698
A_52_P79187|Ankrd12	0.701437	7.51627	4.67757	0.000743643	0.0178689	-0.31801
A_55_P2061268|Rnpc3	0.870101	7.05969	4.67735	0.000743902	0.0178689	-0.318359
A_55_P1995104|Btbd19	-0.731082	6.06498	-4.67597	0.000745529	0.0178827	-0.320542
A_55_P2066548|Baiap2l2	1.02447	11.5841	4.67586	0.00074565	0.0178827	-0.320703
A_52_P357055|Ccdc91	0.832937	6.65612	4.67378	0.000748118	0.0179019	-0.324006
A_51_P511386|D3Ertd254e	0.761576	6.3568	4.67354	0.000748394	0.0179019	-0.324375
A_55_P2098591|2610318N02Rik	1.05285	6.84899	4.67332	0.000748656	0.0179019	-0.324724
A_55_P2123205|ENSMUST00000064334	-0.674486	5.5987	-4.67318	0.000748822	0.0179019	-0.324946
A_55_P2168827|Nlrp4e	-0.777425	5.48425	-4.6727	0.000749394	0.0179019	-0.325709
A_51_P191463|H2-M2	0.630236	13.0953	4.66995	0.000752664	0.0179659	-0.330061
A_51_P109369|Fbxo32	0.88847	6.29921	4.66911	0.000753672	0.017968	-0.331399
A_52_P599624|Pfas	0.698305	6.35838	4.66885	0.000753981	0.017968	-0.331808
A_51_P225179|Smndc1	0.756832	6.68734	4.6684	0.00075452	0.017968	-0.332523
A_52_P254298|Slc11a2	-0.728767	6.26222	-4.66787	0.000755154	0.017969	-0.333362
A_52_P432969|Pcdh19	-0.894814	5.35196	-4.66713	0.000756029	0.0179758	-0.33452
A_66_P128345|Slc5a11	-0.627217	6.01397	-4.66622	0.000757124	0.0179773	-0.335965
A_55_P2297806|Mapkbp1	-1.03689	6.489	-4.6661	0.000757273	0.0179773	-0.336163
A_51_P521001|ENSMUST00000149568	0.671444	6.43614	4.66538	0.000758136	0.0179837	-0.337301
A_55_P2176260|NAP094054-001	1.27617	7.33524	4.66399	0.000759802	0.0180092	-0.339495
A_55_P2116305|Tnfrsf25	0.870573	5.76162	4.662	0.000762203	0.0180512	-0.342648
A_52_P527625|Colec12	0.661169	9.24974	4.66095	0.000763472	0.0180512	-0.344311
A_51_P117226|ENSMUST00000049389	0.627789	6.09706	4.66029	0.000764273	0.0180512	-0.345359
A_55_P2153221|Gm40935	-0.800863	5.59922	-4.66029	0.000764276	0.0180512	-0.345363
A_66_P117022|Atp6v1e1	-0.703394	12.0485	-4.66007	0.000764537	0.0180512	-0.345704
A_51_P120875|Olfr713	0.689293	5.71468	4.65692	0.000768371	0.0181226	-0.350703
A_55_P2039603|Drosha	0.584101	9.44501	4.6566	0.000768757	0.0181226	-0.351205
A_55_P1974976|Sprr2a2	0.589575	15.3364	4.6543	0.000771567	0.0181748	-0.354851
A_51_P138807|ENSMUST00000130227	-0.749866	5.78899	-4.65329	0.000772804	0.0181899	-0.356453
A_55_P2062714|Gm5595	0.571173	7.79061	4.65228	0.000774043	0.018205	-0.358054
A_55_P1954375|ENSMUST00000179789	-1.00307	7.82944	-4.65055	0.000776169	0.0182409	-0.360795
A_66_P109183|Apold1	0.714268	6.1782	4.64878	0.000778345	0.0182779	-0.363593
A_55_P2019327|Per1	-0.702662	5.97182	-4.64676	0.000780851	0.0183226	-0.366806
A_55_P2033600|Stap1	1.53445	6.72138	4.64529	0.000782668	0.0183471	-0.369128
A_51_P126626|Zfp503	0.688177	6.49625	4.64495	0.000783102	0.0183471	-0.369682
A_51_P517145|Sort1	-0.767553	6.87721	-4.64258	0.000786044	0.0183841	-0.373431
A_55_P1989135|Gm39464	-1.11779	5.79383	-4.6422	0.000786518	0.0183841	-0.374033
A_55_P2121294|A_55_P2121294	-0.809945	5.45031	-4.64212	0.000786623	0.0183841	-0.374167
A_51_P187842|Eif4e3	1.13264	6.83139	4.64158	0.000787297	0.0183841	-0.375023
A_52_P381799|Neto2	-0.543868	5.6054	-4.64105	0.000787964	0.0183841	-0.375868
A_55_P1959273|ENSMUST00000145090	-0.7667	6.35454	-4.64078	0.000788303	0.0183841	-0.376299
A_55_P2140843|A_55_P2140843	0.726382	8.22689	4.63915	0.000790337	0.0184174	-0.378875
A_52_P465971|Dmrt3	-0.625986	5.4438	-4.63847	0.000791191	0.0184232	-0.379954
A_51_P234174|Pms2	0.907956	6.67801	4.63751	0.000792397	0.0184372	-0.381476
A_51_P109369|Fbxo32	0.950622	6.32673	4.63677	0.00079333	0.0184448	-0.382651
A_51_P328631|Sis	-0.861924	5.87889	-4.63449	0.000796208	0.0184976	-0.386272
A_66_P124114|Adamts17	-0.789959	5.6926	-4.63326	0.00079777	0.0185143	-0.38823
A_55_P2169104|Tenm4	-0.866478	6.35083	-4.63178	0.000799645	0.0185143	-0.390576
A_51_P437327|Ascl1	0.576196	5.98647	4.63141	0.000800119	0.0185143	-0.391169
A_51_P181423|Olfr807	-0.999037	5.53334	-4.63092	0.000800744	0.0185143	-0.391949
A_55_P2111782|A_55_P2111782	-0.931051	5.38608	-4.62975	0.000802227	0.0185143	-0.393798
A_55_P2108784|Arhgap22	0.60035	6.34989	4.62964	0.000802371	0.0185143	-0.393978
A_52_P315423|ENSMUST00000122183	0.687126	5.83902	4.62957	0.000802461	0.0185143	-0.394089
A_55_P2123706|Plekhb1	-0.840846	7.12351	-4.62904	0.000803136	0.0185143	-0.39493
A_51_P105380|2010005H15Rik	-0.601153	5.52799	-4.62829	0.000804093	0.0185143	-0.39612
A_51_P346445|Hspb7	-0.784678	5.61069	-4.62753	0.000805068	0.0185143	-0.397332
A_55_P2001250|Cpz	0.758836	7.06927	4.62733	0.000805321	0.0185143	-0.397645
A_55_P2109032|Olfr545	-1.06516	6.15028	-4.62697	0.000805789	0.0185143	-0.398227
A_55_P2064015|Fam122c	-0.664915	6.63304	-4.62637	0.000806555	0.0185143	-0.399176
A_52_P503104|Zfp957	0.616318	6.00877	4.6261	0.000806904	0.0185143	-0.399609
A_51_P497379|Olfr30	-0.655525	6.70668	-4.62545	0.000807734	0.0185143	-0.400636
A_51_P106455|Nr0b1	-0.59803	5.69052	-4.6254	0.000807794	0.0185143	-0.40071
A_51_P285206|Cd3d	1.01942	6.55483	4.62528	0.000807951	0.0185143	-0.400905
A_55_P2039439|Ppp1ca	-1.16305	12.3271	-4.62502	0.000808291	0.0185143	-0.401325
A_66_P111689|ENSMUST00000168454	0.613078	9.19281	4.62486	0.000808488	0.0185143	-0.401568
A_55_P2008437|Cdkn2a	1.0441	6.19093	4.62428	0.00080924	0.0185176	-0.402498
A_51_P236267|St8sia4	0.941813	6.65252	4.62329	0.000810512	0.0185316	-0.404067
A_55_P2367415|A630026N12Rik	0.922938	6.40381	4.62286	0.000811069	0.0185316	-0.404754
A_51_P483280|Prnp	0.855586	10.8279	4.62056	0.00081404	0.0185855	-0.408408
A_55_P2095859|Rdh18-ps	0.803751	5.81473	4.61964	0.000815234	0.0185974	-0.409873
A_55_P2099379|Tfe3	-0.628844	8.73125	-4.61921	0.000815782	0.0185974	-0.410545
A_51_P460420|Rsf1	0.614805	6.27871	4.61764	0.000817829	0.0186301	-0.41305
A_55_P2135526|Gzmc	-0.899699	6.25676	-4.61661	0.000819167	0.0186466	-0.414684
A_55_P1966977|Sntb1	-0.510606	6.87801	-4.61554	0.000820571	0.0186595	-0.416394
A_55_P2041065|Chrna6	0.602448	5.93355	4.61481	0.000821521	0.0186595	-0.417551
A_55_P1960531|Mob1b	0.646807	6.77299	4.61477	0.000821572	0.0186595	-0.417613
A_55_P2103481|Gm9921	-0.793592	5.84772	-4.61425	0.000822255	0.0186611	-0.418444
A_55_P2043877|2300003K06Rik	-0.720158	5.4114	-4.61274	0.00082423	0.0186748	-0.420841
A_55_P2096827|Art3	0.564469	6.28221	4.61252	0.000824518	0.0186748	-0.421191
A_55_P2126050|A_55_P2126050	0.637207	6.61042	4.61186	0.000825387	0.0186748	-0.422243
A_55_P1966731|Ifi203	0.755206	6.46164	4.61153	0.00082582	0.0186748	-0.422768
A_55_P2171847|4921517D16Rik	-0.640974	5.26558	-4.61145	0.000825927	0.0186748	-0.422897
A_55_P2079175|Dnm1	-0.738019	6.40063	-4.61075	0.000826849	0.0186818	-0.424012
A_51_P314701|Cyth1	0.767947	6.37171	4.60934	0.000828705	0.0187083	-0.426254
A_55_P2170827|1700022N22Rik	-0.541017	7.14086	-4.60892	0.000829254	0.0187083	-0.426915
A_55_P1980287|Birc3	0.79941	7.04919	4.60727	0.000831442	0.0187438	-0.429549
A_52_P205255|Adam11	-1.05407	7.76765	-4.60573	0.000833483	0.0187759	-0.432
A_51_P356186|Snai3	-0.817442	5.61042	-4.6042	0.000835508	0.0187904	-0.434424
A_55_P2093844|BC049762	-0.725287	6.5449	-4.60374	0.000836127	0.0187904	-0.435165
A_55_P2146891|Ggt5	-0.574654	7.34851	-4.60347	0.000836489	0.0187904	-0.435598
A_55_P2036180|Mcf2l	0.860694	6.30856	4.60329	0.000836732	0.0187904	-0.435888
A_55_P1964985|TC1708101	0.521875	15.1182	4.60289	0.000837265	0.0187904	-0.436525
A_52_P342159|Nfatc4	-0.672445	7.96356	-4.602	0.000838452	0.0187904	-0.43794
A_55_P2180156|A_55_P2180156	-0.701303	5.56097	-4.60164	0.000838929	0.0187904	-0.438509
A_55_P2020760|Atoh7	-0.659489	6.09971	-4.60108	0.000839671	0.0187904	-0.439393
A_55_P2076538|Whamm	-0.796975	6.61772	-4.60108	0.000839684	0.0187904	-0.439408
A_55_P2102738|ENSMUST00000194134	0.716277	13.3335	4.59989	0.000841269	0.018812	-0.441293
A_52_P613977|ENSMUST00000178455	-1.91991	9.71571	-4.59912	0.000842308	0.0188176	-0.442526
A_55_P2094118|Fmnl3	0.72025	6.34831	4.59878	0.000842756	0.0188176	-0.443057
A_55_P1961938|Otop3	-1.04217	5.58763	-4.59817	0.000843574	0.0188221	-0.444027
A_55_P2346644|C730037M02Rik	0.745978	7.82011	4.59717	0.000844923	0.0188356	-0.445624
A_55_P2068021|TC1720017	-0.622836	5.62204	-4.5968	0.000845418	0.0188356	-0.446209
A_51_P123604|Ppwd1	0.680946	6.34607	4.59517	0.000847617	0.0188708	-0.448806
A_51_P391897|Olfr125	-1.0388	7.43597	-4.59364	0.000849688	0.0189031	-0.451245
A_55_P2074631|Cpeb1	1.15262	7.08183	4.59238	0.000851396	0.0189102	-0.453252
A_55_P2027142|A_55_P2027142	0.643373	6.33729	4.59211	0.000851764	0.0189102	-0.453684
A_55_P2044167|ENSMUST00000050753	-0.672198	7.16755	-4.5916	0.000852462	0.0189102	-0.454503
A_51_P408082|Apoa1	-0.598284	15.1185	-4.59129	0.000852889	0.0189102	-0.455003
A_55_P2288741|AI852580	-0.787211	5.99976	-4.59112	0.000853117	0.0189102	-0.45527
A_51_P106488|Speg	0.547015	6.08533	4.59018	0.00085439	0.0189247	-0.45676
A_51_P140347|Slc4a9	-2.62202	8.25227	-4.58743	0.00085815	0.0189826	-0.46115
A_52_P312102|ENSMUST00000090180	0.983391	5.58286	4.58735	0.000858254	0.0189826	-0.46127
A_66_P121495|Psat1	-0.841858	5.56492	-4.58686	0.000858933	0.0189839	-0.462061
A_55_P2109917|A_55_P2109917	-0.593672	5.58142	-4.58588	0.000860268	0.0189927	-0.463613
A_55_P2109122|Hist1h2bc	-0.812624	14.841	-4.58566	0.000860579	0.0189927	-0.463975
A_55_P1965725|Gapdh	-0.587341	12.0876	-4.58508	0.000861379	0.0189965	-0.464904
A_55_P2217876|BC057651	1.38839	6.15699	4.58347	0.00086359	0.0190315	-0.467465
A_51_P270904|Plekhs1	1.07818	5.6756	4.58249	0.000864939	0.0190369	-0.469025
A_55_P1958319|Vmn2r113	-0.709276	6.04083	-4.58238	0.000865087	0.0190369	-0.469196
A_51_P201174|Lipf	-0.706294	6.95993	-4.5817	0.000866036	0.019044	-0.470292
A_55_P2043117|Ccdc138	0.554712	16.7019	4.58071	0.000867398	0.0190602	-0.471863
A_55_P2181216|A_55_P2181216	-1.05338	6.74322	-4.57973	0.000868757	0.0190763	-0.473427
A_55_P2089342|Gm13547	-0.627329	5.97741	-4.57769	0.000871599	0.0191249	-0.476691
A_55_P2116978|Neb	1.1276	6.76227	4.57567	0.000874406	0.0191643	-0.479905
A_55_P2056926|Mtss1l	0.765942	6.74111	4.5754	0.00087479	0.0191643	-0.480345
A_55_P2086954|A_55_P2086954	0.767319	15.0997	4.57474	0.000875704	0.0191643	-0.481388
A_55_P2080995|Tgif2lx1	0.534344	6.9874	4.57457	0.000875943	0.0191643	-0.481661
A_51_P124748|Tgfb3	0.700272	7.10241	4.57414	0.000876544	0.0191643	-0.482346
A_55_P1992501|Olfr764-ps1	-0.742493	5.88771	-4.57214	0.000879346	0.0192118	-0.485536
A_51_P191463|H2-M2	0.700696	13.1174	4.57144	0.000880339	0.0192197	-0.486665
A_55_P2028804|Uchl3	0.614274	6.76698	4.56989	0.000882513	0.0192533	-0.489129
A_51_P516119|Olfr1148	-0.889403	5.76675	-4.56833	0.000884725	0.0192878	-0.491632
A_55_P2051229|Gpr132	0.759034	6.54988	4.56669	0.000887039	0.0193036	-0.494242
A_55_P1985159|Mef2a	0.94536	13.9357	4.56652	0.000887276	0.0193036	-0.494509
A_55_P2070944|A_55_P2070944	-0.686787	6.5084	-4.56647	0.000887354	0.0193036	-0.494596
A_51_P362554|Olfr1307	0.909149	6.77611	4.56495	0.000889512	0.0193264	-0.497024
A_55_P2128113|Tbc1d12	-1.01024	6.64204	-4.56484	0.000889672	0.0193264	-0.497204
A_55_P1961302|Gm11974	0.898318	10.7052	4.56434	0.000890384	0.0193281	-0.498004
A_55_P2086203|Kcnq1	1.00549	6.9073	4.56356	0.000891484	0.0193378	-0.499238
A_55_P1962886|Fam170a	-0.739204	5.50861	-4.56296	0.000892351	0.0193378	-0.500209
A_55_P2064328|Lama2	0.926153	6.45069	4.56268	0.00089274	0.0193378	-0.500645
A_51_P516793|ENSMUST00000086570	-0.612556	5.61186	-4.56136	0.000894624	0.0193649	-0.502752
A_51_P370678|Gfi1b	1.36797	5.98332	4.55966	0.000897071	0.019404	-0.505482
A_51_P209413|Akap3	-0.643174	5.91427	-4.55697	0.000900939	0.0194721	-0.509783
A_55_P2022211|Plxdc2	1.32912	6.82933	4.55658	0.0009015	0.0194721	-0.510404
A_51_P122035|Nipa1	0.714469	7.08765	4.55579	0.000902632	0.0194828	-0.511659
A_55_P2121761|Gm6249	-1.02229	5.2855	-4.5538	0.00090552	0.0195157	-0.514851
A_51_P345649|Pdgfra	1.37798	7.09924	4.55373	0.000905619	0.0195157	-0.514961
A_55_P2119892|ENSMUST00000121473	1.55233	7.92237	4.55341	0.000906082	0.0195157	-0.515471
A_55_P2167501|Acsf2	0.672431	6.99783	4.55114	0.000909372	0.0195727	-0.519094
A_55_P2011220|Armcx1	0.594878	6.41646	4.5506	0.000910158	0.0195758	-0.519957
A_55_P2139886|Sft2d1	0.911935	7.83053	4.54925	0.000912128	0.0195936	-0.522118
A_51_P383399|Aldh1a7	0.711102	14.4136	4.54875	0.000912865	0.0195936	-0.522926
A_55_P2179271|Ccdc30	0.607056	6.12767	4.54871	0.000912918	0.0195936	-0.522984
A_55_P2033084|Zdhhc20	0.550058	6.454	4.54652	0.000916124	0.0196486	-0.526488
A_55_P2171185|ENSMUST00000121691	-2.13505	10.3639	-4.54583	0.000917144	0.0196566	-0.527599
A_55_P2120919|A_55_P2120919	1.14543	8.14303	4.54526	0.000917969	0.0196604	-0.528498
A_55_P2047215|Slc37a4	0.673322	6.10382	4.54412	0.000919645	0.0196825	-0.530322
A_55_P2415029|A_55_P2415029	-0.618104	6.55328	-4.54357	0.000920463	0.0196861	-0.53121
A_55_P2026748|Zmat1	0.958	6.58146	4.54244	0.000922123	0.0197078	-0.533012
A_66_P122060|4833418N02Rik	0.685043	6.71155	4.54019	0.000925465	0.0197521	-0.536626
A_55_P1978636|ENSMUST00000177969	0.998146	7.82917	4.54017	0.000925494	0.0197521	-0.536658
A_55_P1966189|Il4ra	0.957826	9.77611	4.53732	0.000929723	0.0198222	-0.541214
A_52_P141687|Gpr37l1	-0.956236	7.92082	-4.53672	0.000930611	0.0198222	-0.542168
A_51_P125345|Lce1b	-0.712283	5.572	-4.5358	0.000931996	0.0198222	-0.543655
A_55_P1973233|Ksr1	-0.863668	6.19533	-4.53578	0.000932022	0.0198222	-0.543683
A_55_P1992179|Tars2	1.07834	10.9967	4.53575	0.000932061	0.0198222	-0.543725
A_51_P366290|Zfp865	-0.851291	6.25416	-4.53533	0.000932685	0.0198222	-0.544394
A_66_P106509|A_66_P106509	0.653372	12.9558	4.5346	0.000933776	0.0198315	-0.545562
A_55_P2129771|ENSMUST00000015620	1.26862	7.36294	4.53353	0.000935392	0.0198453	-0.54729
A_55_P2122653|Dnah3	-0.79671	5.98679	-4.53302	0.000936147	0.0198453	-0.548097
A_55_P2040519|A_55_P2040519	0.701694	6.99003	4.53281	0.000936469	0.0198453	-0.548441
A_55_P2081652|Galp	-0.833451	6.70676	-4.53209	0.00093755	0.0198453	-0.549593
A_55_P1978226|Park2	0.935372	10.8898	4.53192	0.000937804	0.0198453	-0.549864
A_55_P2038007|Csrp1	1.12428	11.1121	4.53055	0.000939867	0.0198453	-0.55206
A_55_P2184676|ENSMUST00000106459	-0.563405	6.20098	-4.53044	0.000940029	0.0198453	-0.552233
A_55_P2100982|Olfr1219	-0.737749	5.47465	-4.53038	0.000940122	0.0198453	-0.552331
A_55_P2015599|A_55_P2015599	0.680384	12.7777	4.53027	0.000940293	0.0198453	-0.552513
A_51_P143468|Klhl26	1.04633	6.9905	4.52892	0.000942317	0.0198742	-0.554663
A_51_P120823|Olfr868	-0.66412	6.57654	-4.52813	0.000943517	0.0198857	-0.555934
A_55_P2025911|Sms	0.546068	6.32968	4.52644	0.000946078	0.0199244	-0.558643
A_55_P2178287|LOC102641986	-0.70231	5.68579	-4.5258	0.000947051	0.0199244	-0.559671
A_55_P1966086|NAP005045-002	0.789359	8.24973	4.5252	0.000947961	0.0199244	-0.56063
A_55_P2205760|C88045	-0.770766	6.85981	-4.52519	0.000947969	0.0199244	-0.560639
A_51_P342189|ENSMUST00000069035	-0.610377	7.38793	-4.52382	0.00095006	0.0199545	-0.562842
A_55_P1969820|Slc36a1	-1.21158	6.44885	-4.52321	0.000950998	0.0199605	-0.563827
A_55_P1987520|Mucl1	-0.767737	5.90594	-4.52259	0.000951931	0.0199623	-0.564807
A_55_P2071064|Fer1l4	-0.908197	5.74085	-4.52182	0.000953107	0.0199623	-0.566041
A_55_P2099014|AK143337	-0.636511	5.97238	-4.52148	0.000953634	0.0199623	-0.566594
A_55_P2006703|Bmp1	0.59235	12.2711	4.52143	0.000953707	0.0199623	-0.566671
A_55_P2059105|Gm9920	0.607194	8.62787	4.52046	0.000955198	0.0199797	-0.568232
A_55_P2024600|Zfp658	0.719449	13.7644	4.51727	0.000960104	0.0200681	-0.573352
A_51_P179919|Ces2e	0.808985	6.7308	4.51616	0.000961817	0.0200681	-0.575133
A_55_P2014854|ENSMUST00000118329	0.740776	5.97502	4.51607	0.000961953	0.0200681	-0.575275
A_52_P91454|1700106J16Rik	-0.79456	6.23572	-4.516	0.000962061	0.0200681	-0.575388
A_51_P147802|Olfr784	-0.840593	5.55366	-4.51509	0.00096346	0.020076	-0.576839
A_55_P2009351|Aaed1	-1.56999	8.91949	-4.5149	0.000963758	0.020076	-0.577148
A_55_P1993836|Dusp7	0.56446	6.53146	4.51297	0.000966746	0.0201066	-0.580243
A_55_P2074505|A_55_P2074505	-0.756294	6.0813	-4.51275	0.000967089	0.0201066	-0.580597
A_51_P373619|Mbl1	-0.776703	11.5993	-4.51267	0.000967208	0.0201066	-0.58072
A_55_P2144235|LOC102638521	-0.701714	5.51209	-4.5111	0.000969657	0.0201437	-0.583247
A_51_P101228|Gmeb2	-0.753667	6.86427	-4.51028	0.000970927	0.0201439	-0.584556
A_55_P2305900|AA617406	-0.613207	6.04808	-4.51024	0.00097099	0.0201439	-0.58462
A_52_P63680|Acer1	-0.775731	5.69502	-4.50896	0.000972996	0.0201718	-0.586683
A_55_P2010758|Npm3	0.704844	7.30581	4.50662	0.000976658	0.0202339	-0.590438
A_55_P1991001|Lman1l	-1.27919	6.57764	-4.50583	0.000977897	0.0202458	-0.591705
A_55_P2013710|Apoc3	0.514276	9.16592	4.50531	0.000978719	0.0202486	-0.592544
A_55_P2279977|D2Bwg0886e	1.04267	10.6535	4.50445	0.000980062	0.0202486	-0.593915
A_51_P408471|Cdipt	-0.641415	11.281	-4.50434	0.000980246	0.0202486	-0.594102
A_51_P389957|Rgs14	0.74489	5.99909	4.50405	0.000980695	0.0202486	-0.59456
A_55_P2184511|A_55_P2184511	-0.641091	6.06926	-4.50363	0.000981361	0.0202486	-0.595239
A_52_P58814|Ppapdc1a	-0.9815	5.6199	-4.5027	0.000982829	0.0202652	-0.596733
A_51_P369862|Nceh1	-1.69028	9.22249	-4.50045	0.000986381	0.0203222	-0.600338
A_52_P369828|Fam222b	-0.868685	6.32175	-4.49985	0.000987335	0.0203222	-0.601304
A_52_P586141|Adcy7	0.87396	7.12148	4.49928	0.000988244	0.0203222	-0.602224
A_55_P2155041|Ssbp2	0.847422	10.9284	4.49911	0.000988506	0.0203222	-0.602489
A_51_P325165|Il27	-1.12134	8.85935	-4.49879	0.000989027	0.0203222	-0.603015
A_66_P126300|Mrpl47	-0.89227	9.91763	-4.49829	0.000989814	0.0203222	-0.603811
A_55_P1956179|Git2	1.42587	9.25818	4.498	0.000990275	0.0203222	-0.604276
A_51_P386899|Mfsd7c	1.11296	7.75347	4.49759	0.000990936	0.0203222	-0.604943
A_52_P517174|ENSMUST00000170536	-0.622336	6.13494	-4.49597	0.000993514	0.0203613	-0.607539
A_52_P272945|Ccnh	0.49876	8.12778	4.4948	0.000995383	0.0203859	-0.609418
A_52_P223127|Synpo2	-1.26622	5.53726	-4.49435	0.00099611	0.0203871	-0.610147
A_55_P2178568|Arhgap27	-0.853506	5.56914	-4.49292	0.000998392	0.0204197	-0.612435
A_55_P2037737|Alad	-0.87602	6.35499	-4.49227	0.000999451	0.0204197	-0.613494
A_55_P1970650|Dgkh	-0.584963	7.45164	-4.4921	0.000999714	0.0204197	-0.613756
A_66_P118772|Tmem136	0.772921	6.07219	4.49139	0.00100085	0.0204292	-0.614894
A_55_P1963094|Hrnr	-0.606428	5.5524	-4.48849	0.00100554	0.0205037	-0.619566
A_55_P2070681|Adam1a	-0.576018	5.61705	-4.4883	0.00100585	0.0205037	-0.619872
A_55_P2047514|ENSMUST00000150760	-0.782095	6.90508	-4.48749	0.00100716	0.0205166	-0.621171
A_55_P2062015|Acyp1	0.592479	7.26375	4.48692	0.00100808	0.0205193	-0.622081
A_55_P2090152|Vmn2r121	0.544617	5.77754	4.48658	0.00100864	0.0205193	-0.622638
A_55_P2042615|Gm12576	-0.769251	6.94663	-4.48531	0.0010107	0.0205274	-0.624676
A_55_P2180121|Vwa8	-0.63819	6.68853	-4.48472	0.00101166	0.0205274	-0.625633
A_66_P119074|Tbc1d22b	-1.60931	7.1625	-4.48385	0.00101308	0.0205274	-0.627027
A_52_P529660|Lrrc52	-0.829487	5.69881	-4.48383	0.0010131	0.0205274	-0.627055
A_51_P284466|Tsc22d4	0.616867	8.14357	4.48381	0.00101314	0.0205274	-0.627089
A_52_P19532|Fgd3	0.606818	6.07715	4.48341	0.00101379	0.0205274	-0.627727
A_55_P2087911|Mthfsd	-1.62902	7.2865	-4.48309	0.00101432	0.0205274	-0.628252
A_55_P2003139|Phf8	0.685125	6.23185	4.4827	0.00101495	0.0205274	-0.628873
A_55_P2139501|Alk	-0.516655	5.59172	-4.48161	0.00101674	0.0205274	-0.630631
A_55_P2085150|Gm4461	-0.758066	7.12599	-4.48138	0.00101711	0.0205274	-0.631002
A_51_P506045|Cpq	0.516689	12.162	4.48109	0.00101759	0.0205274	-0.631472
A_51_P327451|Alas2	0.662314	12.9155	4.48107	0.00101762	0.0205274	-0.631496
A_52_P834112|3021401N23Rik	0.585599	6.12696	4.48096	0.0010178	0.0205274	-0.63168
A_55_P1998506|Aplf	0.799789	6.48523	4.47974	0.0010198	0.0205541	-0.633641
A_55_P2102454|A_55_P2102454	0.866367	9.67639	4.47894	0.00102112	0.0205669	-0.634926
A_55_P2007423|Ppp1r12a	0.659196	6.97298	4.47689	0.0010245	0.0206097	-0.638231
A_55_P2173516|Arsi	-0.724075	5.44275	-4.476	0.00102597	0.0206097	-0.639663
A_55_P1956762|ENSMUST00000124012	0.914044	6.49921	4.47574	0.00102638	0.0206097	-0.64007
A_51_P380013|Bcl2	0.689915	6.73787	4.47569	0.00102647	0.0206097	-0.640149
A_55_P2015430|Gpn2	0.613895	9.90196	4.4756	0.00102662	0.0206097	-0.640302
A_55_P2025969|Gm9992	0.602759	6.02228	4.47482	0.0010279	0.0206198	-0.641548
A_55_P1997400|Slc7a4	0.86561	7.67794	4.47447	0.00102848	0.0206198	-0.642113
A_55_P1962164|ENSMUST00000163475	0.563443	6.43425	4.47255	0.00103168	0.0206702	-0.645208
A_55_P2098067|Etos1	-1.01041	5.45197	-4.47045	0.00103518	0.0207268	-0.648598
A_55_P1960738|Gm4470	1.7329	11.0333	4.468	0.00103926	0.0207948	-0.65253
A_55_P2149816|ENSMUST00000089922	-0.652843	6.14781	-4.46563	0.00104324	0.0208431	-0.656351
A_55_P1986123|Sccpdh	0.756039	7.94386	4.46538	0.00104367	0.0208431	-0.656756
A_52_P236528|4930431P19Rik	0.678441	6.10751	4.46534	0.00104373	0.0208431	-0.656818
A_55_P2139402|Amy2a5	0.985026	9.69028	4.46481	0.00104462	0.0208472	-0.657671
A_51_P207892|Pla2g5	-0.67903	5.60378	-4.46351	0.00104682	0.0208773	-0.659769
A_51_P471126|Cyp2c66	-0.704272	5.9381	-4.46294	0.00104779	0.020883	-0.660694
A_51_P500104|Slc6a19os	-0.950746	5.7629	-4.46253	0.00104848	0.0208831	-0.661353
A_55_P2068391|LOC105244782	0.787621	7.18358	4.46143	0.00105034	0.0209032	-0.663124
A_55_P2140151|Flcn	0.583268	10.5108	4.46112	0.00105086	0.0209032	-0.663625
A_66_P127262|TC1640761	0.774291	10.0149	4.45822	0.00105579	0.0209662	-0.6683
A_66_P105175|Bche	0.715807	12.1252	4.45805	0.00105607	0.0209662	-0.668561
A_55_P2088685|ENSMUST00000150365	-0.639115	5.57268	-4.45804	0.0010561	0.0209662	-0.668589
A_55_P2011722|Neurl1b	-0.506486	5.80824	-4.45683	0.00105815	0.0209889	-0.670535
A_55_P1961127|H19	-0.949302	6.03312	-4.45656	0.00105862	0.0209889	-0.670973
A_51_P341725|Mesp1	0.989569	5.6657	4.45595	0.00105966	0.0209959	-0.671958
A_55_P1999361|Dip2a	0.926959	7.22948	4.45462	0.00106193	0.0210272	-0.674094
A_55_P2383383|Gdap5	-0.64876	5.74819	-4.45282	0.00106502	0.0210747	-0.677002
A_52_P474089|Capn6	0.844067	5.96292	4.45093	0.00106828	0.021114	-0.68005
A_55_P2140760|A_55_P2140760	-0.987435	6.42047	-4.45086	0.0010684	0.021114	-0.680161
A_52_P256322|Wdsub1	-0.646674	6.39367	-4.44974	0.00107033	0.0211371	-0.681969
A_66_P136419|Gm2287	-1.24051	5.27402	-4.44938	0.00107095	0.0211371	-0.682549
A_55_P2172375|ENSMUST00000105067	-1.14746	7.2528	-4.44881	0.00107194	0.0211429	-0.683474
A_66_P109276|ENSMUST00000117804	-1.14892	6.21557	-4.44805	0.00107325	0.0211518	-0.684693
A_51_P460774|Smyd4	0.664968	7.41544	4.44774	0.00107379	0.0211518	-0.68519
A_55_P1998107|NAP092869-001	0.739098	13.6235	4.4463	0.00107629	0.0211796	-0.687518
A_55_P2236343|Tom1	-0.69172	5.66399	-4.44613	0.00107659	0.0211796	-0.687796
A_66_P139799|Cenpb	0.554208	7.50117	4.44511	0.00107836	0.0212008	-0.68944
A_55_P2055432|A_55_P2055432	-0.698768	5.7638	-4.44309	0.00108189	0.0212506	-0.692705
A_55_P2100700|Pygo2	-0.660803	10.5435	-4.44278	0.00108242	0.0212506	-0.693191
A_55_P2140913|Wnt8b	-0.911289	6.36452	-4.4424	0.00108309	0.0212506	-0.693812
A_55_P2004562|Klra2	1.03324	6.09906	4.44206	0.00108369	0.0212506	-0.694364
A_55_P1983544|Tmed5	-1.20395	9.48324	-4.43948	0.00108822	0.0213204	-0.698532
A_55_P2128626|Gm4349	0.755222	6.62629	4.43923	0.00108865	0.0213204	-0.698926
A_51_P228817|ENSMUST00000127420	0.833804	6.37536	4.43836	0.00109018	0.0213367	-0.700332
A_55_P1960793|ENSMUST00000186029	-1.1753	5.80301	-4.43747	0.00109175	0.0213421	-0.701767
A_55_P2092884|A_55_P2092884	0.69398	8.33882	4.43741	0.00109186	0.0213421	-0.701873
A_55_P2033445|Tnfrsf1b	1.07968	8.34202	4.43594	0.00109446	0.0213648	-0.704245
A_55_P2155146|Klrc3	-0.694021	5.68341	-4.43585	0.0010946	0.0213648	-0.70438
A_65_P13713|Ank3	1.01934	6.18651	4.43504	0.00109605	0.0213648	-0.705698
A_52_P75866|Akap10	0.600752	5.86286	4.4346	0.00109682	0.0213648	-0.706405
A_52_P663413|P4ha2	-0.833832	9.32528	-4.43455	0.00109691	0.0213648	-0.706481
A_52_P383089|Cd4	0.67189	6.09962	4.43437	0.00109724	0.0213648	-0.706779
A_55_P1997741|Slc9a8	0.62061	11.9568	4.43309	0.00109951	0.0213954	-0.708845
A_55_P2052644|Gm40590	-0.727999	7.81148	-4.43187	0.00110167	0.0214237	-0.710808
A_55_P2017510|Tldc1	0.651658	6.28921	4.43126	0.00110276	0.0214313	-0.7118
A_55_P2088780|1810009J06Rik	-0.765347	5.7129	-4.42943	0.00110604	0.0214754	-0.714762
A_51_P104897|Itpr3	0.853385	7.70532	4.4292	0.00110644	0.0214754	-0.715131
A_51_P115159|Fam162a	-1.37611	11.8296	-4.42758	0.00110933	0.0215088	-0.717739
A_55_P2148366|ENSMUST00000108845	-0.777454	5.70758	-4.42745	0.00110957	0.0215088	-0.717955
A_55_P1956728|NAP059691-1	0.637234	12.5381	4.42695	0.00111047	0.0215124	-0.718761
A_55_P2046348|Itpripl2	0.760694	8.39283	4.42591	0.00111233	0.0215348	-0.720437
A_55_P1976108|Rps27a	-0.809499	15.0703	-4.42435	0.00111516	0.0215608	-0.722972
A_55_P2325648|BB085087	0.790584	6.13149	4.42424	0.00111535	0.0215608	-0.723144
A_55_P2106603|Gm12349	-0.740398	6.63723	-4.42399	0.0011158	0.0215608	-0.723547
A_55_P2008735|Cdc123	-0.604553	7.13565	-4.42342	0.00111683	0.0215647	-0.724466
A_66_P112024|ENSMUST00000059737	1.19648	9.54831	4.4231	0.00111742	0.0215647	-0.724994
A_55_P2127809|Olfr1006	-0.901311	5.75979	-4.42117	0.0011209	0.0216182	-0.728106
A_55_P2156006|Kcnk15	-0.735098	5.87473	-4.41911	0.00112466	0.0216673	-0.731446
A_66_P137890|Gm9054	-0.570214	7.26891	-4.41873	0.00112533	0.0216673	-0.732046
A_55_P2077526|AK135063	-0.642714	14.25	-4.4186	0.00112558	0.0216673	-0.73227
A_51_P317882|Sectm1b	-0.538843	5.75622	-4.41755	0.00112748	0.0216901	-0.733955
A_52_P545831|Tssc1	-0.757883	6.65939	-4.41515	0.00113188	0.0217609	-0.737841
A_51_P505914|Prss45	-0.731731	5.7565	-4.4147	0.0011327	0.021763	-0.73857
A_55_P1985825|A_55_P1985825	-0.730725	5.60351	-4.41374	0.00113446	0.0217733	-0.740121
A_55_P2031636|Igf1	-0.767688	8.83937	-4.4134	0.00113509	0.0217733	-0.740672
A_66_P100268|AK087888	1.01708	7.81435	4.41324	0.00113538	0.0217733	-0.740931
A_55_P2007234|A530021J07Rik	-0.740058	6.20262	-4.412	0.00113766	0.0217897	-0.742932
A_55_P2055087|Prkar2b	0.704295	6.69557	4.41173	0.00113817	0.0217897	-0.743378
A_51_P309804|Olfr584	-0.697409	5.74796	-4.41135	0.00113887	0.0217897	-0.743994
A_51_P428086|Sptbn1	0.698191	5.93122	4.41122	0.0011391	0.0217897	-0.744202
A_52_P266132|Fgl2	0.742799	5.90291	4.40865	0.00114385	0.0218667	-0.748354
A_55_P2169259|Cyp3a25	0.591749	14.3264	4.40664	0.00114758	0.0219244	-0.751612
A_55_P2306336|Kcnmb4os2	-0.580679	5.62684	-4.40569	0.00114935	0.0219443	-0.753147
A_55_P2129945|Chit1	-0.819555	6.09788	-4.40336	0.00115371	0.0219837	-0.75693
A_55_P2014332|Cntln	-0.723276	6.17521	-4.4032	0.00115401	0.0219837	-0.75719
A_51_P341647|Fancc	0.567651	6.93671	4.40307	0.00115424	0.0219837	-0.75739
A_51_P115626|Shank3	0.635187	6.31736	4.40304	0.0011543	0.0219837	-0.757444
A_55_P2128591|Klk6	-0.581733	5.52084	-4.40224	0.00115579	0.0219983	-0.758734
A_55_P1979522|A_55_P1979522	-0.656114	5.74095	-4.40089	0.00115832	0.0220174	-0.760919
A_52_P473106|Otos	-1.16413	6.11325	-4.40057	0.00115893	0.0220174	-0.761444
A_55_P2089817|A_55_P2089817	-0.69426	5.62217	-4.40055	0.00115896	0.0220174	-0.761471
A_51_P117115|Olfr53	-0.815385	5.51425	-4.40003	0.00115994	0.0220222	-0.762313
A_52_P195798|Atp5s	0.581094	6.89943	4.39922	0.00116147	0.0220238	-0.76363
A_55_P2046478|Zfp81	0.538001	6.99464	4.39893	0.00116201	0.0220238	-0.764097
A_51_P107959|1700026J12Rik	-1.21261	5.67922	-4.39883	0.00116219	0.0220238	-0.764254
A_55_P2049602|Kat2a	-0.706668	5.98053	-4.39777	0.0011642	0.022048	-0.765977
A_55_P1954021|Scarb1	0.663749	13.1668	4.39636	0.00116685	0.0220846	-0.768255
A_55_P2018191|Ccm2l	0.958615	6.68654	4.39371	0.00117189	0.0221661	-0.772556
A_55_P1989469|NAP111475-1	0.477912	14.6531	4.39308	0.00117308	0.0221749	-0.773575
A_55_P2025328|Tacr2	-0.781343	8.42839	-4.39241	0.00117436	0.0221764	-0.774661
A_55_P2074281|Nr2f1	0.770162	7.75409	4.3922	0.00117476	0.0221764	-0.775005
A_51_P314107|Gsdma	-0.623729	5.77582	-4.39166	0.0011758	0.0221764	-0.775883
A_55_P1996802|LOC102634429	-0.646134	5.84579	-4.39123	0.0011766	0.0221764	-0.776568
A_51_P359333|Fh1	-0.819466	13.4926	-4.39113	0.00117681	0.0221764	-0.776741
A_55_P2003813|Scn3b	1.10945	8.31262	4.38787	0.00118304	0.0222801	-0.782022
A_55_P2181181|A_55_P2181181	-0.590386	5.77987	-4.38745	0.00118385	0.0222816	-0.782705
A_51_P123920|Mydgf	0.653954	11.6954	4.38638	0.0011859	0.0223064	-0.784437
A_55_P2144305|A_55_P2144305	-0.616297	8.99745	-4.38564	0.00118733	0.0223194	-0.785634
A_55_P2136970|A_55_P2136970	-0.647361	6.98037	-4.3852	0.00118818	0.0223217	-0.786355
A_55_P1953508|Mob3c	0.946723	6.84534	4.38473	0.00118908	0.0223248	-0.78711
A_51_P335770|Afap1	0.779803	6.93877	4.38412	0.00119026	0.0223332	-0.7881
A_51_P467668|Ick	-0.992689	7.04157	-4.38314	0.00119215	0.0223411	-0.789684
A_52_P891775|Cdr2l	0.615611	7.83743	4.38314	0.00119215	0.0223411	-0.789687
A_51_P236412|Cdkl2	0.566277	7.91948	4.38114	0.00119604	0.0224002	-0.792942
A_55_P2066076|Prmt6	-0.550569	5.88505	-4.37968	0.00119887	0.0224363	-0.795303
A_55_P2031976|AK038232	-0.498388	6.11155	-4.37926	0.00119969	0.0224363	-0.795986
A_55_P2035182|Pcdh9	-0.947998	5.73617	-4.37901	0.00120018	0.0224363	-0.796393
A_55_P2170514|Sfn	-0.805272	7.56789	-4.37844	0.00120128	0.0224431	-0.79731
A_52_P304991|Olfr153	-0.591494	5.6352	-4.3768	0.00120449	0.0224893	-0.799979
A_51_P320444|Rock2	0.673977	6.80471	4.37484	0.00120834	0.0225473	-0.803164
A_55_P2155876|Gm16501	-0.519517	5.80188	-4.3741	0.00120979	0.0225549	-0.804365
A_51_P113773|Slx1b	-0.849696	8.02221	-4.37331	0.00121134	0.0225549	-0.805643
A_55_P2029682|Fry	0.696526	6.81883	4.37314	0.00121167	0.0225549	-0.805915
A_55_P2021490|Gm16386	-1.73539	7.75323	-4.37312	0.00121171	0.0225549	-0.80595
A_51_P441745|E130119H09Rik	-0.691372	7.54348	-4.37203	0.00121385	0.0225748	-0.807712
A_55_P2246665|4833422M21Rik	-0.722335	5.34242	-4.37183	0.00121426	0.0225748	-0.80805
A_55_P2172309|Wdr92	-0.694344	6.03464	-4.37133	0.00121524	0.0225791	-0.808852
A_55_P2076360|ENSMUST00000081816	-0.597411	7.04902	-4.37087	0.00121614	0.0225821	-0.809595
A_55_P2037827|Bmp10	0.753836	5.49298	4.36997	0.00121793	0.0226016	-0.811066
A_51_P107176|Slc25a54	-0.580819	5.81033	-4.3686	0.00122064	0.0226379	-0.813281
A_52_P63973|ENSMUST00000103374	0.603939	6.11057	4.3676	0.00122263	0.0226612	-0.814914
A_55_P2001347|Rpl7a	0.492644	15.406	4.36668	0.00122447	0.0226813	-0.816411
A_55_P2169193|Slc25a53	-0.787868	5.39766	-4.36486	0.00122808	0.0227166	-0.819356
A_51_P123604|Ppwd1	0.744074	6.44233	4.36483	0.00122814	0.0227166	-0.819407
A_52_P137559|Rttn	-0.911779	6.097	-4.36424	0.00122932	0.0227166	-0.820365
A_52_P474902|Col20a1	0.693156	5.76544	4.36356	0.00123069	0.0227166	-0.821476
A_55_P2071486|Suv39h1	0.920677	6.61636	4.3633	0.00123121	0.0227166	-0.821896
A_55_P2058761|G6pc2	-0.897967	6.1584	-4.36258	0.00123264	0.0227166	-0.823062
A_55_P2162910|Rtn1	0.96029	7.41815	4.3624	0.00123301	0.0227166	-0.823359
A_55_P2331844|BQ939345	0.612073	5.66983	4.36196	0.00123389	0.0227166	-0.82407
A_55_P2103992|A_55_P2103992	-0.674183	5.54188	-4.36184	0.00123414	0.0227166	-0.824274
A_55_P1972386|Masp1	0.617892	6.13361	4.36169	0.00123444	0.0227166	-0.824518
A_55_P1989991|Fam149b	-0.512955	6.7679	-4.36161	0.00123458	0.0227166	-0.824632
A_51_P483483|4632404H12Rik	0.577326	6.3906	4.36052	0.00123679	0.0227435	-0.826417
A_55_P2162970|Gm3734	-1.88622	8.7917	-4.35799	0.00124188	0.0228232	-0.830517
A_55_P2070250|Pqbp1	-0.599777	5.68594	-4.35695	0.00124398	0.022848	-0.832205
A_55_P1961325|ENSMUST00000121170	-0.980549	6.57671	-4.35489	0.00124815	0.0228973	-0.835556
A_55_P2049423|Zfp160	0.494252	6.54213	4.35489	0.00124817	0.0228973	-0.835565
A_55_P2072722|Etv3l	-0.780593	5.98958	-4.3543	0.00124935	0.0229053	-0.836512
A_52_P229924|Pgm5	-0.519885	6.3316	-4.35273	0.00125255	0.0229374	-0.839066
A_51_P217498|Slc2a4	2.16841	7.20653	4.3527	0.00125261	0.0229374	-0.839116
A_55_P2032362|ENSMUST00000100848	0.673286	6.31787	4.3519	0.00125425	0.0229458	-0.840426
A_55_P1977593|ENSMUST00000092123	-0.669873	10.3353	-4.35174	0.00125458	0.0229458	-0.840684
A_55_P2065385|Camsap1	-0.53595	6.21736	-4.35108	0.00125592	0.0229565	-0.841751
A_55_P2092219|Serpina9	-1.08155	7.13627	-4.34808	0.00126208	0.0230516	-0.846639
A_55_P2046807|Sparc	1.311	8.86111	4.34781	0.00126263	0.0230516	-0.847079
A_55_P2169227|Ccdc184	-0.927717	5.61797	-4.34699	0.00126431	0.0230684	-0.848409
A_51_P299149|Gpx6	0.614551	6.24013	4.34578	0.0012668	0.0231	-0.850373
A_51_P146633|ENSMUST00000143791	1.66448	7.61004	4.34477	0.00126888	0.023124	-0.852011
A_55_P2028214|ENSMUST00000172853	-0.887718	5.94705	-4.34421	0.00127004	0.0231314	-0.852926
A_51_P284608|Cd74	1.51522	10.8961	4.34334	0.00127184	0.0231503	-0.854342
A_52_P253179|Igfbp3	0.912582	7.33443	4.34205	0.00127452	0.0231851	-0.856439
A_51_P479321|Acss1	1.0116	6.16469	4.34011	0.00127856	0.0232448	-0.859607
A_55_P2085510|A_55_P2085510	-0.655913	6.27225	-4.33956	0.00127971	0.0232517	-0.860499
A_52_P443334|Cd8a	-0.639449	5.5344	-4.33897	0.00128093	0.02326	-0.861451
A_55_P1985638|Shisa7	0.676328	5.87019	4.33755	0.0012839	0.0233	-0.863766
A_51_P466731|Olfr959	-0.741507	5.75065	-4.33682	0.00128543	0.0233019	-0.864958
A_55_P2178510|Mc3r	0.785532	5.89663	4.33677	0.00128553	0.0233019	-0.865038
A_51_P108629|Prl3b1	-0.791694	6.26475	-4.33333	0.00129276	0.023419	-0.87064
A_55_P2145696|P3h4	0.949926	7.04153	4.33148	0.00129666	0.0234757	-0.873649
A_55_P2055107|Agpat1	0.825586	8.88423	4.33076	0.00129818	0.0234893	-0.874821
A_55_P1997525|Arpp21	-0.868487	6.1342	-4.3303	0.00129915	0.0234928	-0.875565
A_55_P1998188|Cdk4	-0.547049	10.122	-4.32955	0.00130075	0.0235077	-0.876794
A_55_P2076154|A_55_P2076154	-0.789486	6.01483	-4.32676	0.00130668	0.0235904	-0.881341
A_51_P406429|Pdk1	1.20938	9.96608	4.32667	0.00130688	0.0235904	-0.881488
A_55_P2422164|Fezf1	-1.01843	6.26736	-4.32589	0.00130854	0.0236064	-0.882759
A_66_P126348|BC030870	0.677147	10.2147	4.32551	0.00130935	0.023607	-0.883376
A_52_P322181|Adrb1	0.755937	6.01475	4.32485	0.00131076	0.0236185	-0.884454
A_51_P382214|Rab17	-0.950716	7.09062	-4.32423	0.00131208	0.0236284	-0.885461
A_55_P2158653|Cldn7	0.668278	7.18145	4.32182	0.00131726	0.0237072	-0.889392
A_55_P2083197|Maml2	-0.860521	6.3439	-4.32146	0.00131803	0.0237072	-0.889975
A_55_P2172345|Zfp384	-0.614471	6.5728	-4.3211	0.0013188	0.0237072	-0.890559
A_52_P357829|Gli2	1.07323	6.31062	4.32041	0.00132028	0.0237198	-0.89168
A_55_P2092399|Ccdc160	0.549194	6.02883	4.31941	0.00132244	0.0237446	-0.893314
A_55_P2096360|TC1627089	-0.490221	5.91436	-4.3183	0.00132483	0.0237735	-0.89512
A_55_P2088625|Fbln7	0.774412	6.32593	4.31689	0.00132788	0.0238014	-0.89742
A_52_P207335|Tmem246	0.705164	6.02411	4.31686	0.00132795	0.0238014	-0.897469
A_51_P362161|Ubqln4	-0.779298	6.87064	-4.31516	0.00133163	0.0238407	-0.900236
A_51_P128463|Grrp1	0.602334	5.99748	4.31513	0.00133171	0.0238407	-0.900293
A_55_P2197338|Tnfsf13os	-0.607207	7.43249	-4.31335	0.00133558	0.0238959	-0.903192
A_55_P2121484|Smo	-0.589283	7.31745	-4.31262	0.00133717	0.0239103	-0.904379
A_55_P2050365|Igf1os	1.10346	6.10744	4.31116	0.00134036	0.0239391	-0.906759
A_65_P17700|Apobec3	0.668201	10.0344	4.31079	0.00134118	0.0239391	-0.907376
A_55_P2148949|ENSMUST00000117587	-0.695678	5.97923	-4.30999	0.00134292	0.0239391	-0.908667
A_55_P2095004|ENSMUST00000065740	0.606805	6.83825	4.3093	0.00134444	0.0239391	-0.909798
A_51_P346445|Hspb7	-0.603546	5.81867	-4.30906	0.00134498	0.0239391	-0.910197
A_51_P325856|Mcemp1	0.982653	6.71314	4.3088	0.00134555	0.0239391	-0.910622
A_55_P1974671|Sft2d1	-1.62261	7.84346	-4.3087	0.00134576	0.0239391	-0.91078
A_51_P345649|Pdgfra	1.46858	7.56066	4.30841	0.0013464	0.0239391	-0.911253
A_55_P2040497|Gm11517	-0.562557	5.85951	-4.30832	0.0013466	0.0239391	-0.911399
A_55_P2124543|Gnptg	0.475081	10.4573	4.3083	0.00134664	0.0239391	-0.911433
A_55_P2183622|Tmem201	-0.686535	6.27963	-4.30715	0.00134917	0.02397	-0.913305
A_55_P2096043|Acot11	1.10112	8.73329	4.30518	0.00135351	0.0240331	-0.916515
A_52_P254088|Ifnl3	-0.708115	5.79348	-4.30394	0.00135626	0.0240679	-0.918545
A_55_P1963764|Sept1	-0.84842	6.01612	-4.30307	0.00135819	0.0240881	-0.919963
A_66_P129377|Gm7644	1.65198	7.1036	4.30176	0.00136111	0.024125	-0.922107
A_55_P2093665|A_55_P2093665	0.732201	7.88456	4.30087	0.00136308	0.024125	-0.923552
A_52_P257041|Nudt6	0.784167	6.46618	4.30075	0.00136335	0.024125	-0.923751
A_55_P2020736|Frs3	0.67275	5.7651	4.30029	0.00136437	0.024125	-0.924497
A_51_P363905|Slc25a23	-0.539621	7.79309	-4.30022	0.00136453	0.024125	-0.924618
A_52_P513177|Sla	0.673937	6.12239	4.3	0.00136503	0.024125	-0.924983
A_51_P209150|Pcdh10	-0.634745	5.66106	-4.29933	0.00136652	0.0241374	-0.926075
A_55_P2130852|Gm4200	-0.893321	5.85621	-4.29774	0.00137007	0.0241759	-0.928662
A_55_P2012221|Armcx2	0.8755	6.9394	4.29764	0.00137029	0.0241759	-0.928825
A_55_P2041363|Hinfp	-0.529582	5.85659	-4.29676	0.00137226	0.024195	-0.930262
A_52_P663742|Ganc	0.532035	8.58112	4.29645	0.00137296	0.024195	-0.930771
A_51_P116651|Dpt	1.7235	5.72595	4.2947	0.0013769	0.0242195	-0.933632
A_51_P107176|Slc25a54	-0.609655	5.52429	-4.29464	0.00137704	0.0242195	-0.933735
A_55_P2106584|Pcdha8	-0.582148	6.32353	-4.29404	0.00137839	0.0242195	-0.934715
A_55_P1998095|A_55_P1998095	-0.839358	6.03665	-4.29399	0.00137849	0.0242195	-0.934788
A_55_P1972510|Zfp944	0.701929	6.54033	4.29388	0.00137876	0.0242195	-0.934977
A_55_P1987926|Vmn1r122	-0.581177	5.56641	-4.29371	0.00137913	0.0242195	-0.935249
A_55_P2116608|A_55_P2116608	0.591844	6.10953	4.29252	0.00138181	0.0242526	-0.937189
A_51_P120589|Olfr181	-0.655341	5.85128	-4.29165	0.00138378	0.0242732	-0.938613
A_55_P2147654|Gm29692	-0.732408	5.79577	-4.29063	0.0013861	0.0242931	-0.940285
A_52_P108321|Ccdc71	-0.787576	6.74167	-4.29041	0.00138659	0.0242931	-0.940639
A_51_P393654|Fam171b	1.0556	6.36931	4.29009	0.00138731	0.0242931	-0.941156
A_51_P126626|Zfp503	0.656873	6.27784	4.28901	0.00138976	0.024322	-0.94292
A_51_P234113|Nod1	0.552489	9.66399	4.288	0.00139206	0.0243456	-0.944573
A_51_P115178|Scara3	0.981263	7.18812	4.28772	0.00139271	0.0243456	-0.945036
A_55_P1995103|A_55_P1995103	-0.530717	6.95355	-4.28567	0.00139739	0.0244135	-0.948391
A_55_P1983363|C86187	-1.2276	5.97511	-4.28509	0.00139872	0.0244216	-0.949335
A_55_P2048499|LOC102637192	0.654706	6.21824	4.28476	0.00139946	0.0244216	-0.949868
A_51_P362959|Fbxo36	0.898186	8.70451	4.28297	0.00140357	0.0244773	-0.952793
A_51_P345649|Pdgfra	1.39723	7.51491	4.28259	0.00140444	0.0244773	-0.953417
A_55_P2045602|Gpkow	-0.51861	8.44772	-4.28232	0.00140507	0.0244773	-0.953862
A_55_P2030060|Kdm8	-0.755888	7.32397	-4.28141	0.00140716	0.0244881	-0.955346
A_55_P2227933|4932442G11Rik	-0.830837	6.19998	-4.28135	0.0014073	0.0244881	-0.955444
A_51_P415126|Tgfa	0.619975	6.41694	4.28025	0.00140984	0.0245183	-0.957246
A_52_P530280|Nsa2	0.46291	10.969	4.2794	0.0014118	0.0245383	-0.958634
A_55_P2040777|Lipo1	0.649544	7.04039	4.27734	0.00141656	0.0246071	-0.961999
A_51_P413366|Atrx	0.6004	6.25172	4.27564	0.00142051	0.0246616	-0.964778
A_55_P2092350|A_55_P2092350	-0.815653	5.83535	-4.27451	0.00142316	0.0246934	-0.966638
A_51_P453111|Hexb	0.997517	9.43045	4.27357	0.00142534	0.0247125	-0.968168
A_52_P562267|9130409I23Rik	0.652035	6.55642	4.27334	0.00142588	0.0247125	-0.968547
A_51_P274124|Mansc1	0.623612	6.59293	4.27288	0.00142694	0.0247151	-0.969292
A_52_P221588|Gm5382	-0.628658	6.45038	-4.27232	0.00142827	0.0247151	-0.970218
A_52_P638459|Ccl5	1.07176	8.40222	4.27223	0.00142846	0.0247151	-0.970357
A_55_P1993708|Lrp12	0.676523	7.05316	4.27094	0.00143149	0.0247534	-0.972473
A_55_P2001970|6330408A02Rik	0.576002	7.5112	4.27058	0.00143234	0.024754	-0.973061
A_51_P117115|Olfr53	-0.74028	5.59314	-4.26972	0.00143434	0.0247746	-0.97446
A_55_P1954461|Ptdss1	0.658003	6.73807	4.26877	0.0014366	0.0247994	-0.976028
A_52_P616332|Atp10d	0.651504	6.42222	4.26794	0.00143853	0.0248188	-0.977374
A_55_P1980051|Il17d	0.788821	9.18124	4.26722	0.00144024	0.0248314	-0.978554
A_55_P2143683|ENSMUST00000113422	-0.695528	5.60622	-4.26694	0.0014409	0.0248314	-0.979012
A_66_P100220|ENSMUST00000094662	1.06175	8.5052	4.26328	0.00144958	0.024952	-0.985013
A_51_P142175|Lancl1	-0.54525	7.38771	-4.26321	0.00144973	0.024952	-0.985119
A_51_P288541|Arhgap20os	-0.719956	5.75424	-4.26295	0.00145035	0.024952	-0.985546
A_55_P2156160|A_55_P2156160	-0.716295	6.54404	-4.26106	0.00145485	0.0250054	-0.988639
A_55_P2076832|Nrd1	0.727885	6.53703	4.26096	0.0014551	0.0250054	-0.988812
A_51_P242201|Naaa	0.570691	7.34694	4.26024	0.00145682	0.0250208	-0.98999
A_55_P2013301|Olfr459	-0.597812	5.83831	-4.25943	0.00145876	0.0250399	-0.991317
A_55_P2007016|Zscan4a	-0.551519	5.52314	-4.2568	0.00146504	0.0251178	-0.995611
A_51_P100997|Serpinb3c	0.837247	6.00382	4.25668	0.00146533	0.0251178	-0.995806
A_51_P201982|Angpt2	0.633519	6.17999	4.2565	0.00146577	0.0251178	-0.996107
A_51_P262489|Sst	-1.00479	6.30589	-4.25579	0.00146749	0.0251331	-0.997279
A_55_P2172892|1700080G18Rik	0.677625	6.3521	4.25457	0.00147041	0.025169	-0.999263
A_52_P81101|Ipmk	0.62622	6.59636	4.25356	0.00147286	0.0251968	-1.00093
A_55_P2021460|Gm1096	-0.83296	5.58359	-4.25232	0.00147586	0.025234	-1.00296
A_55_P2116290|Szrd1	0.870648	13.056	4.25119	0.00147861	0.0252665	-1.00482
A_55_P2160296|Olfm1	-0.864544	5.42863	-4.25085	0.00147943	0.0252665	-1.00537
A_55_P2076744|AY172866	-0.697739	5.46318	-4.25042	0.00148047	0.0252701	-1.00608
A_52_P296109|ENSMUST00000116375	-0.501651	7.22321	-4.24877	0.00148446	0.0253241	-1.00877
A_55_P2045928|ENSMUST00000069941	-0.770438	8.88365	-4.24727	0.00148814	0.0253726	-1.01123
A_55_P2155654|Pvt1	0.507989	7.97153	4.24518	0.00149326	0.0254455	-1.01466
A_55_P2069850|Plp1	0.543015	6.35343	4.24427	0.00149549	0.0254693	-1.01616
A_55_P2050773|LOC100048452	0.648938	5.9806	4.24334	0.00149777	0.0254852	-1.01768
A_55_P2093822|Ube2d2a	-1.353	10.1467	-4.24304	0.00149851	0.0254852	-1.01817
A_65_P03442|Pgk1	-0.720938	12.6739	-4.24287	0.00149893	0.0254852	-1.01845
A_51_P407074|Tspan31	0.585144	14.0239	4.24244	0.00149997	0.0254886	-1.01914
A_51_P387379|Tshz3	0.637504	6.88366	4.24168	0.00150186	0.0255065	-1.0204
A_55_P2021565|Ntf3	0.81393	6.52823	4.23949	0.00150726	0.0255839	-1.02399
A_55_P2320263|Caln1	-0.753167	8.17382	-4.23815	0.00151058	0.0256208	-1.02619
A_55_P2188374|4930405D01Rik	-0.6702	7.13298	-4.23793	0.00151114	0.0256208	-1.02655
A_52_P248013|Chsy3	-1.43791	6.91081	-4.2375	0.00151219	0.0256208	-1.02725
A_55_P2162537|ENSMUST00000140883	-0.491332	6.2364	-4.23726	0.0015128	0.0256208	-1.02765
A_55_P2144456|Suv420h1	0.753206	6.67793	4.23659	0.00151445	0.0256345	-1.02874
A_51_P367780|Adamtsl2	1.26311	7.06976	4.23569	0.0015167	0.0256583	-1.03022
A_65_P07827|Gm2701	0.803174	6.70035	4.23509	0.00151819	0.0256692	-1.0312
A_55_P2027288|Gm8630	-0.888738	6.0972	-4.23472	0.00151912	0.0256708	-1.03182
A_55_P2112120|Tnk2	-0.696765	7.28884	-4.23382	0.00152136	0.0256943	-1.03329
A_55_P2038983|ENSMUST00000114230	-0.639776	5.69993	-4.23322	0.00152287	0.0257056	-1.03428
A_55_P2145982|ENSMUST00000027303	-0.926358	6.04995	-4.22894	0.00153361	0.0258171	-1.04129
A_55_P2238079|A830054O07Rik	0.857315	5.93039	4.22886	0.0015338	0.0258171	-1.04142
A_55_P2260279|Ctps2	0.653991	6.17415	4.22805	0.00153586	0.0258171	-1.04276
A_55_P2131433|A_55_P2131433	-1.01397	6.30645	-4.22784	0.00153639	0.0258171	-1.0431
A_51_P506111|Msgn1	-0.70456	6.02275	-4.22742	0.00153745	0.0258171	-1.04379
A_51_P118765|Eef1a1	0.492495	16.0989	4.2273	0.00153777	0.0258171	-1.044
A_55_P2219661|A_55_P2219661	-0.606937	5.65143	-4.2269	0.00153876	0.0258171	-1.04464
A_52_P99848|Pik3cd	0.975595	7.11874	4.22663	0.00153945	0.0258171	-1.04509
A_55_P2033510|Ppm1m	0.600469	10.8176	4.22656	0.00153961	0.0258171	-1.0452
A_55_P2095820|Kalrn	0.723143	6.98652	4.22654	0.00153968	0.0258171	-1.04524
A_51_P511250|Fam46b	-0.633796	6.26343	-4.22619	0.00154057	0.0258171	-1.04582
A_51_P109369|Fbxo32	0.773951	5.85456	4.22616	0.00154063	0.0258171	-1.04585
A_55_P1987459|ENSMUST00000138038	0.573808	6.59309	4.22608	0.00154085	0.0258171	-1.046
A_51_P204740|Cd34	1.70867	8.2126	4.22558	0.00154211	0.0258171	-1.04681
A_52_P150547|Cd8a	-0.525474	5.62028	-4.22528	0.00154287	0.0258171	-1.04731
A_51_P237514|Eif1ax	-0.882378	11.0265	-4.22521	0.00154305	0.0258171	-1.04743
A_55_P2161903|Oxt	-0.813923	6.65645	-4.22334	0.0015478	0.0258646	-1.05049
A_51_P115178|Scara3	0.970993	7.12302	4.22313	0.00154833	0.0258646	-1.05083
A_55_P1952235|Spry1	0.941041	7.95431	4.22304	0.00154855	0.0258646	-1.05098
A_55_P2394495|1700023A20Rik	-0.707016	5.42006	-4.22275	0.00154929	0.0258646	-1.05146
A_55_P2147542|Dnajc11	-0.840399	6.81335	-4.22123	0.00155318	0.0259031	-1.05396
A_65_P04827|ENSMUST00000107579	-0.628805	5.74147	-4.22118	0.0015533	0.0259031	-1.05403
A_55_P2167441|Eif5b	0.738977	6.15508	4.21991	0.00155655	0.0259431	-1.05612
A_55_P2092869|Anxa9	0.748132	6.72763	4.21758	0.00156253	0.0260285	-1.05995
A_51_P156857|Smim3	1.12623	6.86594	4.21637	0.00156563	0.0260542	-1.06193
A_51_P345649|Pdgfra	1.21697	6.8651	4.21623	0.00156599	0.0260542	-1.06216
A_52_P655285|Zfp462	0.787	5.597	4.21598	0.00156664	0.0260542	-1.06258
A_55_P1978726|A_55_P1978726	1.21071	10.122	4.2155	0.00156787	0.0260605	-1.06336
A_55_P1962876|Adam11	0.687034	8.57024	4.21461	0.00157019	0.0260793	-1.06483
A_55_P2102624|Eaf2	1.13627	5.7786	4.21375	0.0015724	0.0260793	-1.06624
A_55_P2016149|Slc1a7	0.505713	6.43688	4.21351	0.00157302	0.0260793	-1.06663
A_51_P116651|Dpt	1.34892	5.76192	4.2133	0.00157357	0.0260793	-1.06698
A_55_P1976057|Smurf2	-0.58395	7.39638	-4.21239	0.00157593	0.0260793	-1.06848
A_55_P2172470|Nrgn	-0.89355	7.09722	-4.21228	0.00157623	0.0260793	-1.06867
A_55_P2016203|ENSMUST00000043966	0.631131	5.91856	4.21196	0.00157704	0.0260793	-1.06918
A_55_P2142585|Mark4	0.628762	6.57818	4.21153	0.00157815	0.0260793	-1.06989
A_55_P1977681|Vps13d	0.544432	9.8143	4.21146	0.00157834	0.0260793	-1.07
A_55_P1968799|Krtap1-5	-0.717667	6.18357	-4.21142	0.00157845	0.0260793	-1.07008
A_52_P612382|Cdc25b	0.610324	6.33345	4.21121	0.001579	0.0260793	-1.07042
A_51_P516198|4930468A15Rik	-0.600463	5.66745	-4.21109	0.00157929	0.0260793	-1.07061
A_51_P109369|Fbxo32	0.745657	6.11623	4.21011	0.00158185	0.026101	-1.07222
A_55_P2053320|Zfr2	0.503473	6.09704	4.20965	0.00158306	0.026101	-1.07299
A_55_P1969885|A_55_P1969885	0.793998	7.83347	4.2096	0.00158318	0.026101	-1.07306
A_55_P2386622|ENSMUST00000164855	0.681834	6.06882	4.209	0.00158474	0.0261126	-1.07404
A_51_P261164|F2rl2	-0.778886	5.40594	-4.20772	0.0015881	0.0261538	-1.07616
A_52_P553673|Ttc17	0.795732	6.34967	4.20694	0.00159012	0.0261729	-1.07743
A_51_P126626|Zfp503	0.699126	6.48085	4.20174	0.00160381	0.0263768	-1.08599
A_51_P347862|Actn1	0.633469	6.65395	4.20158	0.00160424	0.0263768	-1.08626
A_55_P2279225|4930516K23Rik	-1.00985	5.95412	-4.20109	0.00160552	0.0263837	-1.08706
A_55_P2067473|Gm14015	-0.648751	6.8403	-4.19931	0.00161024	0.0264294	-1.08999
A_55_P2102471|Eif1	0.605819	12.9726	4.1991	0.00161078	0.0264294	-1.09032
A_51_P517870|Nfatc1	0.726202	8.32075	4.19905	0.00161092	0.0264294	-1.0904
A_55_P2283119|A530020G20Rik	-0.841201	6.48055	-4.19706	0.0016162	0.0265019	-1.09368
A_55_P2002744|ENSMUST00000192591	-0.695586	5.5787	-4.19634	0.00161814	0.0265193	-1.09487
A_55_P2068148|Pias1	0.638694	6.48923	4.19597	0.00161912	0.0265211	-1.09547
A_55_P2068907|Atp7b	-0.731354	6.61118	-4.19474	0.00162241	0.0265434	-1.0975
A_55_P1997097|Bod1	-0.558578	7.39801	-4.19455	0.00162293	0.0265434	-1.09782
A_66_P105801|Igf1r	0.647962	7.15402	4.19448	0.00162309	0.0265434	-1.09792
A_55_P1994569|A_55_P1994569	-0.648331	5.54247	-4.1933	0.00162625	0.0265581	-1.09986
A_55_P2040071|Eddm3b	-0.624642	5.65137	-4.19319	0.00162656	0.0265581	-1.10006
A_55_P2150309|Lhfpl4	0.635535	10.4961	4.19317	0.00162661	0.0265581	-1.10009
A_51_P128463|Grrp1	0.799166	5.92659	4.19255	0.00162826	0.0265701	-1.1011
A_51_P128575|Scgb1a1	-0.654652	6.12078	-4.19224	0.00162909	0.0265701	-1.10161
A_55_P2221107|9230106L01Rik	-0.834304	6.44722	-4.19163	0.00163074	0.0265745	-1.10262
A_55_P2086358|Gm12542	-0.698984	5.44493	-4.19132	0.00163159	0.0265745	-1.10314
A_51_P342926|Omd	0.90134	8.52666	4.19098	0.0016325	0.0265745	-1.1037
A_55_P1977245|Slc22a13	-0.769236	7.54108	-4.19068	0.0016333	0.0265745	-1.10418
A_55_P2048833|Vax1	-0.753452	5.83093	-4.19052	0.00163373	0.0265745	-1.10444
A_51_P415126|Tgfa	0.609646	6.31808	4.18949	0.00163649	0.0266053	-1.10613
A_55_P2049632|Prickle4	-0.562055	5.92406	-4.18876	0.00163848	0.0266234	-1.10735
A_55_P2237188|A_55_P2237188	-0.669381	5.7369	-4.1873	0.00164244	0.0266734	-1.10975
A_66_P108462|D830013O20Rik	-0.609526	5.98291	-4.18669	0.00164407	0.0266857	-1.11075
A_52_P171212|Irs1	0.515512	6.20114	4.1841	0.00165112	0.0267859	-1.11502
A_51_P337269|Aldob	0.598756	17.1997	4.18359	0.0016525	0.0267939	-1.11585
A_51_P143232|Wdr59	0.524005	7.36224	4.18234	0.00165592	0.026835	-1.11791
A_55_P1957255|A_55_P1957255	-0.919775	6.49952	-4.18142	0.00165843	0.0268437	-1.11943
A_51_P449614|1700006A11Rik	-0.604598	5.94438	-4.18141	0.00165846	0.0268437	-1.11944
A_55_P2008691|A_55_P2008691	0.474038	15.1046	4.18118	0.0016591	0.0268437	-1.11983
A_55_P2025937|ENSMUST00000087884	0.530783	5.82656	4.17996	0.00166243	0.0268833	-1.12183
A_51_P117226|ENSMUST00000049389	0.597825	6.22365	4.17862	0.00166611	0.0269285	-1.12404
A_55_P2005984|Wfdc15b	1.86052	7.35532	4.17797	0.00166791	0.0269433	-1.12512
A_51_P430766|Il10	-0.819358	6.1934	-4.17703	0.00167049	0.0269707	-1.12666
A_55_P2346859|C630007K24Rik	0.608521	5.83194	4.1763	0.0016725	0.0269888	-1.12786
A_55_P2174371|ENSMUST00000135335	0.676151	6.01308	4.17584	0.00167378	0.0269951	-1.12863
A_52_P522023|Alkbh1	-0.651793	6.43733	-4.17528	0.00167533	0.0270058	-1.12955
A_51_P253481|Ces1g	-0.957025	10.46	-4.17435	0.00167789	0.0270328	-1.13107
A_55_P2164794|Gm12128	-0.455355	6.08074	-4.17386	0.00167925	0.0270404	-1.13189
A_55_P2175767|Rangrf	0.539806	7.53192	4.17282	0.00168212	0.0270723	-1.13359
A_55_P2276969|C030034L19Rik	-0.530083	5.58431	-4.17232	0.00168353	0.0270807	-1.13443
A_55_P2221484|F420014N23Rik	-0.615111	5.49305	-4.17187	0.00168479	0.0270865	-1.13517
A_55_P1990520|Gm31204	-0.854946	5.87102	-4.17108	0.00168698	0.0270965	-1.13647
A_55_P1975181|Acyp1	0.75692	6.90295	4.17048	0.00168864	0.0270965	-1.13745
A_52_P512749|Ears2	-0.758763	7.69936	-4.16993	0.00169018	0.0270965	-1.13836
A_51_P262489|Sst	-0.712936	6.55899	-4.16974	0.00169071	0.0270965	-1.13867
A_55_P2157575|Gm5460	-0.643989	5.42677	-4.16957	0.00169118	0.0270965	-1.13895
A_55_P2032278|Zfp932	0.942278	7.04013	4.16947	0.00169146	0.0270965	-1.13912
A_51_P103499|Spesp1	-0.578808	5.6539	-4.16932	0.00169189	0.0270965	-1.13937
A_55_P2120189|Gas2l3	0.935702	6.64149	4.16907	0.00169257	0.0270965	-1.13977
A_55_P2119613|Prss55	-0.833933	5.61908	-4.1685	0.00169419	0.0270965	-1.14073
A_51_P149004|Nkx2-6	0.575972	6.7034	4.16845	0.00169431	0.0270965	-1.1408
A_51_P355094|ENSMUST00000119741	-0.680588	6.32103	-4.16805	0.00169542	0.0271001	-1.14145
A_52_P351816|Itgb1	0.609528	8.24378	4.16676	0.00169905	0.0271438	-1.14359
A_55_P2085240|A_55_P2085240	-0.677304	5.47259	-4.16641	0.00170004	0.0271454	-1.14417
A_52_P165455|Wwp1	0.556106	6.75007	4.16524	0.00170333	0.0271734	-1.1461
A_55_P2102881|AK080018	-0.886731	5.98237	-4.16515	0.00170358	0.0271734	-1.14625
A_55_P1952156|A_55_P1952156	1.15157	12.1585	4.16283	0.00171012	0.0272409	-1.15007
A_55_P2117490|Gm38710	0.883333	5.6465	4.1626	0.00171077	0.0272409	-1.15045
A_51_P230142|A930018P22Rik	-0.527221	6.59594	-4.16244	0.00171121	0.0272409	-1.15071
A_51_P285731|Olfr1306	-0.985868	5.95736	-4.16213	0.00171208	0.0272409	-1.15122
A_55_P2075258|LOC105247651	0.964707	6.18133	4.16193	0.00171266	0.0272409	-1.15155
A_51_P285097|ENSMUST00000039535	0.543332	6.44652	4.16174	0.00171319	0.0272409	-1.15186
A_55_P2063411|Rgp1	-0.748782	6.47173	-4.16045	0.00171685	0.027273	-1.15399
A_51_P420321|Ftmt	-0.540642	5.63872	-4.16009	0.00171788	0.027273	-1.15459
A_51_P441914|Hsd17b2	-1.97124	10.6175	-4.16008	0.00171789	0.027273	-1.1546
A_55_P1975026|ENSMUST00000095268	0.47207	13.9898	4.15909	0.00172071	0.0273035	-1.15623
A_51_P338878|P2ry12	0.560843	5.89693	4.15691	0.00172692	0.0273878	-1.15983
A_55_P2064572|Fgd5	-0.480669	6.03527	-4.15625	0.00172881	0.0273962	-1.16092
A_55_P2171976|Rps11	0.530249	14.7583	4.1561	0.00172925	0.0273962	-1.16118
A_55_P1955637|Trp53i11	0.581804	5.88703	4.15542	0.00173119	0.0274126	-1.1623
A_55_P2088095|NAP092770-001	-0.479444	10.6009	-4.15458	0.00173358	0.0274317	-1.16367
A_51_P284686|Aak1	-0.531636	6.51691	-4.15433	0.0017343	0.0274317	-1.16408
A_51_P103254|Flrt2	-0.569253	5.59838	-4.15405	0.0017351	0.0274317	-1.16455
A_55_P2037260|A_55_P2037260	-0.735689	5.7582	-4.15368	0.00173617	0.0274343	-1.16516
A_55_P2128229|NAP112914-1	-0.523051	6.26028	-4.15317	0.00173764	0.0274433	-1.16601
A_55_P1967491|Zmynd15	0.570603	5.93801	4.15251	0.00173955	0.0274592	-1.1671
A_55_P2118234|Gm7271	-0.608162	5.89565	-4.15168	0.00174191	0.0274823	-1.16846
A_55_P2051796|Gm128	-0.982112	7.77676	-4.15096	0.00174399	0.0274946	-1.16965
A_51_P116651|Dpt	1.31309	5.62423	4.15079	0.0017445	0.0274946	-1.16994
A_55_P2100149|Mapt	0.76481	7.3369	4.15045	0.00174546	0.0274955	-1.17049
A_55_P2341597|A230028O05Rik	-0.539171	5.86453	-4.14975	0.00174748	0.027498	-1.17165
A_55_P2073104|Gm438	0.462206	6.29502	4.14924	0.00174897	0.027498	-1.1725
A_51_P121252|Ints4	0.629485	6.83469	4.14903	0.00174958	0.027498	-1.17284
A_66_P138206|Olfr872	-0.871475	5.44592	-4.14885	0.00175009	0.027498	-1.17313
A_52_P468683|6430571L13Rik	-0.678191	5.29769	-4.14884	0.00175013	0.027498	-1.17316
A_51_P323299|Trim28	-0.79691	9.20925	-4.14777	0.00175322	0.0275322	-1.17492
A_51_P126626|Zfp503	0.638762	6.36088	4.14735	0.00175444	0.0275371	-1.17561
A_51_P149373|Fbxl20	0.881445	10.2052	4.1454	0.0017601	0.0276118	-1.17883
A_51_P477229|Olfr780	-0.463769	5.77015	-4.14469	0.00176217	0.02763	-1.18
A_55_P2061525|Cdc27	-0.48059	7.02932	-4.14288	0.00176747	0.0276821	-1.183
A_66_P134542|Anln	0.638302	6.17867	4.14238	0.00176893	0.0276821	-1.18382
A_51_P117226|ENSMUST00000049389	0.736451	6.23692	4.14236	0.00176899	0.0276821	-1.18386
A_55_P2020361|Lzts3	0.869466	11.9718	4.14231	0.00176913	0.0276821	-1.18393
A_55_P2091284|Ltbp3	0.503786	7.40831	4.14157	0.00177129	0.0277017	-1.18516
A_55_P2016601|Lce1l	-0.620122	5.62544	-4.14077	0.00177366	0.0277245	-1.18649
A_55_P2074864|ENSMUST00000120379	0.461772	11.8124	4.14036	0.00177486	0.027729	-1.18716
A_55_P1963234|Olfr1396	-0.782968	5.93834	-4.13899	0.00177889	0.0277777	-1.18943
A_55_P2087622|Il4i1	0.871354	7.34974	4.13847	0.00178042	0.0277873	-1.19028
A_55_P2255944|9130002K18Rik	0.809531	5.85218	4.13811	0.00178147	0.0277894	-1.19087
A_55_P2042016|A_55_P2042016	-0.697519	5.53495	-4.13603	0.00178762	0.0278601	-1.19431
A_55_P2067652|Boc	0.87994	5.7524	4.13596	0.00178783	0.0278601	-1.19443
A_55_P2071834|Tln2	0.82265	7.44226	4.13463	0.00179176	0.0279071	-1.19663
A_55_P2000553|Slc6a8	-0.619253	8.17161	-4.13424	0.00179292	0.0279109	-1.19727
A_55_P2192961|Trim30b	-0.985167	5.65175	-4.13275	0.00179736	0.0279551	-1.19974
A_55_P1970214|Alg14	-0.537219	6.1156	-4.1326	0.00179779	0.0279551	-1.19998
A_51_P449824|ENSMUST00000011407	-0.836631	7.02168	-4.13195	0.00179973	0.0279551	-1.20106
A_52_P594430|Anks3	0.465842	6.59368	4.13189	0.00179991	0.0279551	-1.20116
A_55_P2029650|Glt6d1	-0.489829	5.74696	-4.13174	0.00180035	0.0279551	-1.2014
A_55_P2126915|A_55_P2126915	-0.593911	5.87807	-4.13132	0.00180161	0.0279557	-1.2021
A_55_P2127478|AK088220	0.43086	6.30826	4.13106	0.00180239	0.0279557	-1.20253
A_52_P625277|Accs	0.920887	7.95447	4.1308	0.00180315	0.0279557	-1.20295
A_52_P222096|4931428F04Rik	0.630341	6.34278	4.13024	0.00180482	0.0279674	-1.20387
A_55_P2083405|A_55_P2083405	0.510302	6.26201	4.12789	0.00181188	0.0280625	-1.20777
A_55_P1986426|G6bos	-0.6221	6.18173	-4.12709	0.00181429	0.0280855	-1.2091
A_55_P2165554|ENSMUST00000099046	0.89898	8.05661	4.12594	0.00181773	0.0281244	-1.21098
A_55_P2052853|ENSMUST00000107984	-0.98703	5.40315	-4.12559	0.00181879	0.0281265	-1.21157
A_52_P144297|Tspyl3	0.522978	6.15432	4.12527	0.00181976	0.0281272	-1.2121
A_55_P2308117|2310026I22Rik	-0.880126	5.65563	-4.12477	0.00182125	0.028136	-1.21292
A_51_P381558|Rasa4	0.68986	6.58429	4.12383	0.00182409	0.0281655	-1.21447
A_55_P1976282|Prkcg	-0.492376	5.8291	-4.12268	0.00182758	0.028193	-1.21638
A_55_P2170589|Chchd2	-0.70262	5.35178	-4.12263	0.00182772	0.028193	-1.21646
A_55_P2089015|Tmem52	0.530706	6.05939	4.12165	0.00183071	0.028212	-1.21809
A_51_P468418|Ice2	0.575392	7.07995	4.12151	0.00183112	0.028212	-1.21831
A_51_P510106|B3gntl1	0.51731	6.19024	4.12131	0.00183173	0.028212	-1.21865
A_66_P128631|Cinp	0.936742	7.47272	4.12053	0.00183411	0.028225	-1.21994
A_52_P612537|Ss18l1	0.580516	6.41033	4.12042	0.00183443	0.028225	-1.22012
A_51_P363303|Prss41	-0.980229	6.49546	-4.12008	0.00183546	0.0282266	-1.22068
A_51_P382347|Nphp3	0.83249	6.23638	4.11961	0.0018369	0.0282306	-1.22146
A_55_P1954925|Endov	0.52384	15.8356	4.11939	0.00183758	0.0282306	-1.22183
A_66_P123155|Ddo	0.709238	9.17465	4.11854	0.00184016	0.0282561	-1.22323
A_55_P2021054|Elp5	0.778975	13.1403	4.11819	0.00184125	0.0282567	-1.22382
A_55_P1996936|Adgrl1	-0.948067	5.68183	-4.11792	0.00184206	0.0282567	-1.22426
A_55_P2208463|6820426E19Rik	-0.697249	6.25672	-4.11705	0.0018447	0.028283	-1.22569
A_51_P177491|Ctrl	-0.671744	5.71531	-4.11591	0.00184822	0.0283226	-1.22759
A_51_P124748|Tgfb3	1.0782	7.03166	4.11426	0.00185327	0.02837	-1.23031
A_51_P324975|Olfr821	-0.680982	5.84967	-4.11417	0.00185354	0.02837	-1.23046
A_51_P151586|Gsg2	-0.559283	6.02736	-4.11399	0.00185411	0.02837	-1.23076
A_51_P176797|Limd2	-0.671836	6.11684	-4.11332	0.00185616	0.0283871	-1.23187
A_55_P2091120|ENSMUST00000184591	-0.870384	5.6111	-4.1128	0.00185777	0.0283975	-1.23274
A_55_P2100025|Zscan22	-0.794273	6.1509	-4.11205	0.00186006	0.028405	-1.23397
A_51_P202050|Dtx1	0.641486	6.57956	4.11203	0.00186013	0.028405	-1.234
A_55_P2009684|Zmiz1	-0.856649	6.82395	-4.11145	0.00186192	0.0284181	-1.23496
A_55_P1973783|Tex9	0.72975	6.03083	4.11062	0.0018645	0.0284244	-1.23634
A_51_P345649|Pdgfra	1.19354	6.78359	4.11042	0.00186511	0.0284244	-1.23667
A_52_P674759|Btbd3	0.621604	6.98301	4.11022	0.00186571	0.0284244	-1.23699
[truncated: 28,437 more rows]
