# Supplementary material for: An IKK/NF-κB Activation/p53 Deletion Sequence Drives Liver Carcinogenesis and Tumor Differentiation
Source: Cancers (Basel). 2019 Sep 21;11(10):1410. doi: 10.3390/cancers11101410 (PMC6827060; doi:10.3390/cancers11101410)
Supplement: Supplementary file 1 [file cancers-11-01410-s001.zip › Table S2.xlsx]

## Sheet: Ikk2ca_Trp53 KO-Trp53_KO_diff_s
Statistics of transcriptome analysis: Liver of Ikk2ca Trp53-/- vs. Trp53-/- mice
Differentially expressed genes are depicted in bold letters.
ID	logFC	AveExpr	t	P.Value	adj.P.Val	B
A_55_P2103033|ENSMUST00000176586	-2.59496	7.17949	-15.4581	1.29915e-08	0.000395384	9.48975
A_55_P2039514|A_55_P2039514	-2.10158	7.09909	-14.4275	2.61895e-08	0.000398526	8.97841
A_55_P2091525|A_55_P2091525	3.04404	9.00745	13.3403	5.77552e-08	0.000585907	8.37586
A_55_P1960659|ENSMUST00000159177	-1.90634	6.36621	-12.9103	8.02482e-08	0.000610568	8.11762
A_55_P1964613|Dnttip1	-1.58944	7.77584	-12.3454	1.25504e-07	0.000646694	7.75962
A_55_P2364755|ENSMUST00000179900	-2.02967	7.47044	-12.3259	1.27494e-07	0.000646694	7.74689
A_55_P1969481|Hivep3	2.37286	6.53058	11.9607	1.71976e-07	0.000747701	7.50286
A_51_P392429|Mrgpre	-1.80194	7.40152	-11.3971	2.77325e-07	0.00101623	7.10646
A_55_P2015022|Gm10856	1.8791	14.2489	11.3046	3.00521e-07	0.00101623	7.03902
A_55_P2057430|Lipn	-1.97041	7.0567	-11.0832	3.65124e-07	0.00111122	6.87464
A_51_P377812|1700011E24Rik	-1.77008	5.95424	-10.8172	4.63351e-07	0.00119162	6.67176
A_51_P475138|Duox1	1.52738	7.81264	10.8019	4.6985e-07	0.00119162	6.65984
A_55_P2007646|Cryaa	-2.75974	8.88603	-10.6285	5.50402e-07	0.00119374	6.524
A_55_P2221236|AU024180	-1.65705	7.12043	-10.5924	5.68983e-07	0.00119374	6.49539
A_55_P2183408|4933439G19Rik	1.85135	7.38133	10.5561	5.88358e-07	0.00119374	6.4665
A_55_P2174067|Cerk	1.58223	6.87324	10.427	6.63335e-07	0.00124843	6.36274
A_52_P329398|Atp12a	-2.16783	7.09843	-10.3736	6.97354e-07	0.00124843	6.31934
A_51_P514256|Tubb2b	-1.39272	7.41846	-10.2014	8.20441e-07	0.00135672	6.17774
A_51_P263302|Rnf24	2.19098	9.06292	10.1363	8.72984e-07	0.00135672	6.12346
A_55_P2125456|ENSMUST00000119629	1.36543	13.0353	10.0695	9.30748e-07	0.00135672	6.0673
A_55_P2092282|A_55_P2092282	1.47353	7.39677	10.0486	9.49597e-07	0.00135672	6.04971
A_66_P122621|ENSMUST00000064809	-1.71489	6.89078	-10.0152	9.80737e-07	0.00135672	6.02136
A_55_P2159717|Gm5591	-2.30974	8.29264	-9.82085	1.18495e-06	0.00156795	5.85457
A_51_P344552|Irs4	-1.3089	7.97898	-9.75663	1.26224e-06	0.00160063	5.79862
A_51_P472217|Sapcd2	-2.37283	7.65434	-9.64884	1.40454e-06	0.00170983	5.70378
A_55_P2173288|Pcdhb1	-1.9339	6.34317	-9.5902	1.48919e-06	0.00174315	5.65169
A_55_P1998937|H2-M11	1.29545	8.11964	9.42782	1.75383e-06	0.0019218	5.50556
A_51_P125679|Rec114	-1.83213	6.55567	-9.41983	1.7681e-06	0.0019218	5.49831
A_55_P1953938|Tex35	-1.74677	6.63054	-9.36447	1.87056e-06	0.00196305	5.4478
A_51_P475138|Duox1	1.97218	7.61083	9.27095	2.05854e-06	0.00205899	5.36175
A_55_P2123854|Zfhx2	1.59808	6.30172	9.25282	2.09729e-06	0.00205899	5.34496
A_55_P2220899|B230303O12Rik	-1.44378	7.20181	-9.09199	2.47788e-06	0.00235662	5.19444
A_51_P123920|Mydgf	-3.35087	8.46504	-8.9084	3.00612e-06	0.002658	5.01911
A_51_P208987|Pgm3	-1.0463	7.25051	-8.90114	3.02937e-06	0.002658	5.0121
A_55_P2026125|Srrm2	-1.27478	6.92732	-8.89266	3.05678e-06	0.002658	5.0039
A_55_P2088637|Ap3s1	1.28504	5.66306	8.85822	3.17089e-06	0.00268063	4.97053
A_66_P103052|Gm42205	-1.20552	6.70602	-8.79661	3.38668e-06	0.00278569	4.91049
A_66_P116250|Efhd2	1.88585	6.99728	8.76906	3.48829e-06	0.00279375	4.88349
A_55_P2018594|ENSMUST00000112755	-2.14174	7.48598	-8.72847	3.64405e-06	0.00284367	4.84357
A_55_P2018457|Hdac7	1.28491	10.4293	8.6913	3.79328e-06	0.00288612	4.80684
A_55_P2088785|Tceal7	-1.1151	5.59476	-8.65766	3.93407e-06	0.00288748	4.77346
A_52_P402127|ENSMUST00000154733	-2.15338	11.4091	-8.64585	3.98482e-06	0.00288748	4.76171
A_55_P1989081|LOC105246764	-1.06979	5.56825	-8.59873	4.19453e-06	0.00296875	4.71467
A_55_P1973926|Ipo13	-1.07983	10.7021	-8.51234	4.61066e-06	0.00315817	4.62773
A_55_P1973447|ENSMUST00000018698	-2.36014	8.78399	-8.50077	4.6697e-06	0.00315817	4.61602
A_55_P1977096|Elk4	-1.17738	8.36528	-8.43189	5.03853e-06	0.00330424	4.54598
A_55_P1985351|Slc35f2	2.9367	7.8779	8.42045	5.10282e-06	0.00330424	4.53429
A_55_P2106255|Mbnl3	1.17329	6.25431	8.39671	5.23898e-06	0.00332173	4.50999
A_55_P2061134|A_55_P2061134	1.36187	14.6547	8.33246	5.62775e-06	0.00349541	4.44385
A_66_P127969|Bcat1	-1.15584	5.5462	-8.26858	6.04528e-06	0.00367964	4.37761
A_51_P260169|Gstm5	1.44401	10.6869	8.2365	6.26754e-06	0.00372188	4.34414
A_55_P2041011|Slc2a13	0.956143	6.167	8.21163	6.4459e-06	0.00372188	4.31812
A_52_P410732|Cnot7	1.11207	7.08842	8.17441	6.72314e-06	0.00372188	4.27903
A_52_P629919|Gm2716	-1.20581	5.57131	-8.17198	6.74169e-06	0.00372188	4.27647
A_52_P228236|Tfrc	-1.17123	7.06004	-8.17067	6.75176e-06	0.00372188	4.27508
A_55_P2171847|4921517D16Rik	-1.21224	5.26558	-8.15814	6.84844e-06	0.00372188	4.26187
A_55_P1973623|ENSMUST00000126400	-1.3773	5.47633	-8.11571	7.18697e-06	0.00377142	4.21702
A_66_P120507|Plcd3	1.17307	6.27509	8.09779	7.33537e-06	0.00377142	4.198
A_55_P1989071|Oas1d	2.3966	8.94069	8.08366	7.45478e-06	0.00377142	4.18297
A_55_P2057686|Cdc42ep5	-1.1714	7.16747	-8.07029	7.56961e-06	0.00377142	4.16874
A_55_P2055112|ENSMUST00000141089	-1.27531	7.10245	-8.05139	7.73525e-06	0.00377142	4.14857
A_55_P1977812|Cd244	1.45133	8.44073	8.03512	7.88103e-06	0.00377142	4.13117
A_52_P228236|Tfrc	-1.09035	6.61951	-8.02971	7.93015e-06	0.00377142	4.12538
A_55_P2123045|Olfr453	-0.996173	5.90154	-8.02962	7.93096e-06	0.00377142	4.12528
A_51_P457664|Cyp46a1	-1.87218	7.67892	-8.01569	8.05892e-06	0.00377331	4.11036
A_55_P1967548|Gm6309	1.14481	6.43553	7.95033	8.69008e-06	0.00399528	4.03998
A_51_P108334|Slc25a4	1.30129	11.4362	7.92688	8.92938e-06	0.00399528	4.01459
A_52_P209119|Ncam2	1.0708	5.75138	7.91723	9.02993e-06	0.00399528	4.00412
A_51_P187242|Hrh2	-1.15339	5.46558	-7.91455	9.0581e-06	0.00399528	4.00121
A_66_P108153|Hist3h2bb-ps	-0.912912	5.69897	-7.87812	9.45016e-06	0.00410866	3.96157
A_55_P1994733|Tmem14a	-2.22776	10.518	-7.84583	9.81296e-06	0.00414419	3.92629
A_51_P108334|Slc25a4	1.2746	11.529	7.82453	1.00604e-05	0.00414419	3.90295
A_52_P228236|Tfrc	-1.26837	7.03877	-7.8244	1.0062e-05	0.00414419	3.90281
A_55_P2050069|P2rx3	-1.10615	6.03928	-7.82316	1.00766e-05	0.00414419	3.90145
A_55_P2109107|A_55_P2109107	1.12764	5.90023	7.7461	1.10317e-05	0.00447651	3.81649
A_52_P383089|Cd4	1.00207	6.08178	7.7168	1.14202e-05	0.00455466	3.78397
A_52_P238902|Smg8	1.12555	6.35402	7.697	1.16909e-05	0.00455466	3.76195
A_66_P132846|Exosc1	-1.98483	6.48493	-7.68817	1.1814e-05	0.00455466	3.7521
A_55_P2256686|AU024679	-1.57186	6.61347	-7.65405	1.23026e-05	0.00455466	3.71397
A_55_P2036585|Gm13547	-1.19143	6.96635	-7.65173	1.23366e-05	0.00455466	3.71137
A_66_P138178|Gm4107	-1.30494	6.84775	-7.64506	1.24349e-05	0.00455466	3.7039
A_55_P1981366|Lamc2	1.35024	6.18935	7.6322	1.26269e-05	0.00455466	3.68947
A_55_P1989748|NAP111934-1	1.79666	8.54031	7.62752	1.26975e-05	0.00455466	3.68422
A_52_P228236|Tfrc	-1.03397	7.3054	-7.61996	1.28127e-05	0.00455466	3.67571
A_55_P2048176|NAP112198-1	2.10844	8.53529	7.61515	1.28865e-05	0.00455466	3.6703
A_66_P113599|Prss23os	-1.66355	6.8457	-7.59809	1.31518e-05	0.00455466	3.6511
A_52_P318073|NAP102625-1	-0.907058	5.56364	-7.59361	1.32225e-05	0.00455466	3.64604
A_66_P118368|Catip	-1.27609	7.31444	-7.59269	1.32371e-05	0.00455466	3.64501
A_55_P1971619|NAP114307-1	1.44237	6.80664	7.5875	1.33195e-05	0.00455466	3.63916
A_55_P2058270|LOC101056056	1.76023	5.98919	7.53934	1.41119e-05	0.00461275	3.58464
A_52_P228236|Tfrc	-1.09487	7.00558	-7.53132	1.42487e-05	0.00461275	3.57553
A_51_P108334|Slc25a4	1.23607	11.5629	7.52569	1.43455e-05	0.00461275	3.56913
A_51_P108334|Slc25a4	1.13905	11.4298	7.52503	1.43569e-05	0.00461275	3.56838
A_55_P2103001|A_55_P2103001	-1.18343	5.58214	-7.51998	1.44446e-05	0.00461275	3.56264
A_55_P1975230|NAP059518-1	-1.87861	7.01111	-7.51617	1.4511e-05	0.00461275	3.5583
A_55_P1979377|Slc16a7	-1.4368	6.93579	-7.51393	1.45503e-05	0.00461275	3.55575
A_55_P2187076|Sncg	-1.05305	6.99969	-7.49708	1.4849e-05	0.00465575	3.53655
A_55_P2108143|NAP069259-1	1.52512	14.7188	7.47875	1.51816e-05	0.00465575	3.51561
A_51_P468055|Smyd1	0.926146	9.94046	7.45827	1.55628e-05	0.00465575	3.49217
A_51_P108334|Slc25a4	1.20441	11.4492	7.45795	1.55689e-05	0.00465575	3.4918
A_55_P2093143|Casd1	1.35955	7.28637	7.45722	1.55827e-05	0.00465575	3.49096
A_66_P130650|ENSMUST00000069457	-1.87008	7.30207	-7.4561	1.56038e-05	0.00465575	3.48968
A_55_P1955896|Aqp7	-1.05952	7.12647	-7.44227	1.58677e-05	0.00468852	3.47382
A_55_P1975989|Wdr63	1.47771	6.20674	7.43126	1.60814e-05	0.00470598	3.46115
A_51_P102911|Hoxa11	-1.07838	5.8519	-7.35488	1.76511e-05	0.0050978	3.37293
A_55_P2143279|Nkd2	1.18267	13.7407	7.35007	1.77554e-05	0.0050978	3.36735
A_55_P2247096|BC028777	-1.2008	7.45113	-7.31828	1.84611e-05	0.00525089	3.33038
A_52_P759266|Gm6787	1.21464	5.58527	7.29468	1.90047e-05	0.00535545	3.30283
A_55_P2031508|1700029H14Rik	-0.90367	6.0233	-7.26317	1.97575e-05	0.00550113	3.26594
A_55_P2041668|Foxl2	-1.94827	7.81672	-7.25149	2.00447e-05	0.00550113	3.25223
A_55_P2040988|ENSMUST00000189861	1.11746	8.91906	7.24921	2.01012e-05	0.00550113	3.24955
A_55_P2132099|NAP092947-001	1.06421	7.99296	7.24124	2.03003e-05	0.00550113	3.24018
A_55_P2125144|TC1718914	-1.02359	6.09779	-7.22953	2.05969e-05	0.00550113	3.22639
A_55_P2006930|2610005L07Rik	-1.38681	12.7617	-7.22832	2.06276e-05	0.00550113	3.22498
A_55_P2069579|A_55_P2069579	2.19338	8.20652	7.22211	2.0787e-05	0.00550113	3.21766
A_51_P396163|Mdm1	-0.981473	6.14853	-7.19324	2.15455e-05	0.00562241	3.18356
A_55_P2422074|BC025933	-1.08042	7.69304	-7.18356	2.18062e-05	0.00562241	3.17212
A_55_P2046693|Slc25a5	2.03296	7.51636	7.18067	2.18849e-05	0.00562241	3.16869
A_55_P2145262|ENSMUST00000108219	0.977337	5.82801	7.17288	2.20981e-05	0.00562241	3.15946
A_55_P2078093|Foxl2os	0.907275	5.95445	7.17031	2.21689e-05	0.00562241	3.15641
A_55_P2398995|Lelp1	-1.15196	8.19054	-7.13808	2.30784e-05	0.00579759	3.11812
A_55_P2010699|BC037034	1.0876	8.24656	7.1318	2.32604e-05	0.00579759	3.11063
A_51_P281700|Khsrp	1.0862	12.9963	7.12595	2.34312e-05	0.00579759	3.10366
A_55_P2009146|Gtpbp3	-0.954179	8.41727	-7.09567	2.43373e-05	0.00592779	3.06749
A_52_P228236|Tfrc	-1.01137	7.31202	-7.09535	2.43469e-05	0.00592779	3.06711
A_55_P2071731|Olfr75-ps1	-0.964682	7.16735	-7.08337	2.47158e-05	0.00594905	3.05277
A_51_P125679|Rec114	-1.79836	6.57414	-7.07798	2.48838e-05	0.00594905	3.0463
A_55_P2185347|ENSMUST00000181249	0.995212	6.75215	7.07298	2.50406e-05	0.00594905	3.04031
A_55_P2063237|Dusp5	-1.1375	5.45436	-7.06743	2.52161e-05	0.00594905	3.03364
A_55_P2144736|Prelp	0.929467	6.13216	7.04083	2.60753e-05	0.00601651	3.00166
A_55_P1952935|Olfr151	-1.23155	6.82513	-7.03577	2.62424e-05	0.00601651	2.99556
A_66_P110881|Prr16	0.960667	6.20593	7.03387	2.63054e-05	0.00601651	2.99327
A_55_P2045859|A_55_P2045859	-1.28026	12.4361	-7.02965	2.64458e-05	0.00601651	2.98819
A_51_P125679|Rec114	-1.59963	6.68585	-7.02831	2.64905e-05	0.00601651	2.98657
A_51_P187625|Cabp2	1.6868	6.30308	6.99999	2.74566e-05	0.00618974	2.95235
A_55_P2036994|Zic3	-0.857106	5.55604	-6.92856	3.00651e-05	0.00660173	2.86555
A_55_P1995040|Drp2	-1.01314	5.92501	-6.92473	3.02124e-05	0.00660173	2.86086
A_51_P125679|Rec114	-1.58948	6.64931	-6.92197	3.0319e-05	0.00660173	2.85749
A_52_P22617|ENSMUST00000170405	1.02429	7.16189	6.91532	3.05773e-05	0.00660173	2.84937
A_55_P2036967|Cox17	2.00036	6.76671	6.91526	3.05797e-05	0.00660173	2.8493
A_55_P2320085|4833415N18Rik	1.36691	10.4479	6.91027	3.07751e-05	0.00660173	2.8432
A_55_P2160726|Tfcp2	-0.944658	8.03318	-6.89437	3.14072e-05	0.00660173	2.82373
A_52_P514279|Olfr318	-1.01	6.31924	-6.88593	3.17484e-05	0.00660173	2.81338
A_55_P2099363|Stac2	-0.960569	6.56114	-6.88515	3.17799e-05	0.00660173	2.81243
A_55_P2105321|Acin1	1.05805	10.6094	6.8834	3.18511e-05	0.00660173	2.81028
A_55_P2007771|Catsper2	1.18596	6.46999	6.88114	3.19435e-05	0.00660173	2.80751
A_51_P117087|Kcnip1	-0.915196	5.31465	-6.87696	3.2115e-05	0.00660173	2.80238
A_55_P2097116|ENSMUST00000121097	1.62174	9.02895	6.8691	3.24405e-05	0.00660173	2.79271
A_55_P1986095|NAP064533-1	-0.971925	5.89045	-6.86418	3.26457e-05	0.00660173	2.78667
A_55_P2163018|A_55_P2163018	1.16505	9.10921	6.86298	3.2696e-05	0.00660173	2.78519
A_51_P487668|H2afy3	0.884824	6.28515	6.86158	3.27548e-05	0.00660173	2.78347
A_55_P2127243|Tpsb2	-1.22635	7.80227	-6.84735	3.33587e-05	0.0066792	2.76596
A_51_P131335|Lrrc66	-1.07283	5.81415	-6.84015	3.3669e-05	0.00669727	2.75708
A_52_P217240|Ppme1	-0.955148	8.93035	-6.82738	3.42269e-05	0.00676404	2.74131
A_52_P228236|Tfrc	-0.964067	7.50353	-6.79899	3.5503e-05	0.00697095	2.70619
A_55_P2295026|AU067648	-0.932789	5.68624	-6.79189	3.58301e-05	0.00699009	2.69739
A_55_P2091413|ENSMUST00000170486	-1.84422	7.24142	-6.76876	3.69183e-05	0.00715651	2.66866
A_52_P297527|BC048562	-0.958216	5.82526	-6.70159	4.0285e-05	0.0077597	2.58479
A_55_P1982211|NAP065258-1	0.96115	9.43943	6.69199	4.07926e-05	0.00780807	2.57274
A_55_P2107528|A_55_P2107528	1.28011	13.91	6.68315	4.12658e-05	0.00780865	2.56165
A_55_P2036472|T2	-0.960428	5.6787	-6.67838	4.15236e-05	0.00780865	2.55566
A_66_P116077|2410088K16Rik	0.982459	6.03909	6.67761	4.15654e-05	0.00780865	2.55469
A_52_P228236|Tfrc	-0.908543	7.43714	-6.65882	4.25997e-05	0.00793619	2.53104
A_55_P2093168|Rell2	-0.956499	6.12555	-6.65275	4.29396e-05	0.00793619	2.52338
A_55_P1993758|Nsa2	-2.19395	7.96443	-6.6512	4.30266e-05	0.00793619	2.52144
A_52_P21486|Hamp2	5.30693	11.7311	6.62463	4.45527e-05	0.00813451	2.48788
A_55_P2089500|Cyp4f40	-1.07353	5.94275	-6.62207	4.47029e-05	0.00813451	2.48463
A_51_P125679|Rec114	-1.71546	6.59121	-6.61457	4.51454e-05	0.00813451	2.47514
A_55_P1967227|Tmem158	-0.77868	10.3689	-6.60631	4.56387e-05	0.00813451	2.46467
A_51_P183497|Htr6	-1.24638	6.19385	-6.60438	4.57544e-05	0.00813451	2.46223
A_51_P355829|Ifna4	-0.829311	5.29435	-6.59881	4.60914e-05	0.00813451	2.45516
A_51_P195567|1700017D01Rik	-0.973869	5.53173	-6.59637	4.62396e-05	0.00813451	2.45207
A_51_P157698|Oaz3	-1.04404	6.26226	-6.59636	4.624e-05	0.00813451	2.45206
A_55_P2070441|Sp6	1.85495	7.04796	6.5882	4.674e-05	0.00817521	2.44169
A_55_P2060163|A_55_P2060163	1.07119	5.92478	6.57197	4.77516e-05	0.00830441	2.42105
A_51_P125679|Rec114	-1.63948	6.71387	-6.56724	4.80504e-05	0.0083089	2.41504
A_55_P2101939|Zfp112	-0.951521	7.20261	-6.55632	4.8749e-05	0.00838207	2.40112
A_55_P2272748|A_55_P2272748	-1.04527	5.73504	-6.55149	4.90615e-05	0.00838841	2.39495
A_55_P2033116|Cdcp2	1.39396	7.24081	6.53607	5.00728e-05	0.00850189	2.37527
A_55_P1963863|Arhgef17	0.793486	6.38159	6.5329	5.02839e-05	0.00850189	2.37121
A_55_P2186405|ENSMUST00000160696	-1.20004	6.68472	-6.52124	5.10672e-05	0.00855568	2.35629
A_55_P2087607|Cp	0.880684	6.2982	6.51873	5.12376e-05	0.00855568	2.35308
A_52_P417620|Pacs1	1.12013	6.26008	6.51522	5.14767e-05	0.00855568	2.34859
A_55_P2147846|Npcd	1.25923	9.27018	6.51157	5.17265e-05	0.00855568	2.34391
A_55_P2106394|Knstrn	1.29451	12.6652	6.50214	5.23785e-05	0.00861669	2.33182
A_51_P375146|Cd36	1.76687	10.7309	6.49284	5.30305e-05	0.00867704	2.31988
A_55_P2169064|Olfr1474	1.21639	5.78413	6.4876	5.34018e-05	0.00868752	2.31314
A_66_P117578|Mtmr7	0.947746	8.28214	6.4839	5.36654e-05	0.00868752	2.30838
A_52_P284958|Ubtd2	1.27	6.76928	6.47677	5.41776e-05	0.00872403	2.29921
A_55_P2182056|Zfp352	-1.05375	5.9845	-6.46584	5.49729e-05	0.00877452	2.28513
A_55_P1970309|Arhgap44	1.06167	6.37964	6.46454	5.50678e-05	0.00877452	2.28346
A_55_P2065965|ENSMUST00000181793	-0.806614	5.70229	-6.45105	5.60689e-05	0.00884203	2.26605
A_55_P1994739|ENSMUST00000112542	-1.08681	5.58765	-6.451	5.60726e-05	0.00884203	2.26599
A_55_P2011051|Pa2g4	1.17245	6.44894	6.44209	5.67443e-05	0.00890183	2.25448
A_55_P2414909|4933411B09Rik	0.750044	5.9807	6.42089	5.83771e-05	0.00906522	2.22705
A_52_P388164|Olfr608	-0.9308	6.67175	-6.42083	5.83815e-05	0.00906522	2.22698
A_51_P475138|Duox1	1.49614	7.86333	6.41248	5.90387e-05	0.00912072	2.21616
A_55_P2184264|Timm23	0.760942	11.8431	6.40713	5.94641e-05	0.00912766	2.20921
A_55_P2171086|Prcp	0.914119	5.9663	6.40217	5.98607e-05	0.00912766	2.20278
A_55_P2011084|ENSMUST00000164410	0.938395	6.00063	6.40065	5.99833e-05	0.00912766	2.2008
A_66_P121279|Oscp1	-0.88742	5.60547	-6.38434	6.1312e-05	0.00924372	2.17961
A_55_P2067076|ENSMUST00000116172	-0.804322	7.20879	-6.38384	6.13535e-05	0.00924372	2.17895
A_55_P2068121|Sun5	-1.46612	6.40139	-6.35311	6.39457e-05	0.00958681	2.1389
A_55_P2092501|Med1	-1.51906	14.0353	-6.33712	6.53407e-05	0.0097409	2.118
A_55_P2064063|Casp14	0.982164	5.96739	6.33266	6.57351e-05	0.0097409	2.11217
A_55_P2210011|ENSMUST00000162204	1.52406	7.40803	6.33043	6.59337e-05	0.0097409	2.10925
A_55_P2124871|Npw	-0.957008	5.5806	-6.32389	6.65197e-05	0.00974686	2.10068
A_66_P126877|Vmn1r214	-2.72377	8.49332	-6.31827	6.70274e-05	0.00974686	2.09331
A_55_P1990538|Ndfip2	0.920876	6.89366	6.31667	6.71723e-05	0.00974686	2.09122
A_55_P2071441|Kcnip1	-0.986219	5.67014	-6.3137	6.74425e-05	0.00974686	2.08733
A_55_P2062058|Dbndd2	0.920514	6.12117	6.31109	6.76813e-05	0.00974686	2.08391
A_52_P510179|Acrbp	-0.9354	6.22914	-6.30813	6.79539e-05	0.00974686	2.08001
A_55_P2090612|ENSMUST00000110980	-1.05705	6.387	-6.30427	6.83101e-05	0.00974686	2.07495
A_55_P2413722|C130090I23Rik	-0.89487	5.48774	-6.29221	6.94361e-05	0.00974686	2.0591
A_66_P100021|Ncaph2	-0.999972	8.23411	-6.29194	6.94613e-05	0.00974686	2.05875
A_55_P2161132|Dst	1.00225	6.81629	6.28982	6.96619e-05	0.00974686	2.05596
A_51_P139096|1700122O11Rik	-0.836491	6.28961	-6.28911	6.97288e-05	0.00974686	2.05502
A_55_P2014531|Hes7	-1.09381	6.9417	-6.28818	6.98171e-05	0.00974686	2.0538
A_55_P2185794|Sirt6	-0.884012	6.54475	-6.27997	7.05992e-05	0.00975778	2.043
A_55_P2121827|Dgcr2	1.22785	10.3143	6.27648	7.09347e-05	0.00975778	2.0384
A_55_P2023391|Grhl3	-1.3938	6.13252	-6.27514	7.10642e-05	0.00975778	2.03664
A_55_P2083406|Myh3	-0.848077	5.87388	-6.27046	7.15175e-05	0.00975778	2.03047
A_51_P343613|Ehd2	-0.76674	6.06533	-6.27036	7.15279e-05	0.00975778	2.03033
A_66_P133213|Slc35f1	-0.923771	7.31268	-6.26737	7.18191e-05	0.00975778	2.02639
A_51_P516793|ENSMUST00000086570	-0.898618	5.61186	-6.25933	7.26085e-05	0.00980962	2.01579
A_55_P2118744|Sez6l	1.14369	5.86165	6.25476	7.30623e-05	0.00980962	2.00975
A_52_P11061|Tomm70a	1.33491	6.2241	6.2537	7.31676e-05	0.00980962	2.00835
A_55_P2165239|Abl1	0.802466	6.39588	6.24697	7.3841e-05	0.00981843	1.99946
A_55_P2134241|A_55_P2134241	0.885054	6.73553	6.2466	7.38786e-05	0.00981843	1.99897
A_52_P228236|Tfrc	-0.905477	7.1281	-6.24192	7.4352e-05	0.00983838	1.99277
A_52_P63361|Amtn	-0.824453	5.66461	-6.2238	7.62131e-05	0.010041	1.96879
A_51_P327491|Apoa4	2.0482	11.3984	6.21994	7.66163e-05	0.0100506	1.96366
A_52_P214408|Gm5148	-0.951064	5.30053	-6.21477	7.71588e-05	0.0100783	1.95682
A_66_P127463|Gm5860	-0.951268	7.54036	-6.20428	7.82741e-05	0.0101206	1.94289
A_55_P2157586|NAP060515-1	-0.803612	8.64949	-6.20038	7.86929e-05	0.0101206	1.93771
A_55_P1974827|Pde1b	0.772401	6.9407	6.1976	7.89927e-05	0.0101206	1.93402
A_51_P125679|Rec114	-1.73011	6.33281	-6.19589	7.91784e-05	0.0101206	1.93174
A_55_P2142072|Synj2	0.888575	6.50426	6.19383	7.94019e-05	0.0101206	1.929
A_55_P2028491|Hmgn2	0.861408	7.01609	6.19313	7.94778e-05	0.0101206	1.92807
A_55_P2100982|Olfr1219	-1.07711	5.47465	-6.18712	8.01351e-05	0.0101618	1.92007
A_55_P2159791|Serpinb3d	-0.880436	6.32757	-6.18082	8.08306e-05	0.0102028	1.91168
A_55_P2080562|Arhgap26	1.87925	12.4332	6.17813	8.11292e-05	0.0102028	1.9081
A_55_P2078281|ENSMUST00000103263	-1.00038	5.4056	-6.17392	8.15998e-05	0.0102198	1.90248
A_55_P2136561|Gm10680	1.62964	7.06038	6.16918	8.21322e-05	0.0102443	1.89617
A_55_P2270437|4930528J11Rik	0.857665	5.84489	6.15886	8.33048e-05	0.0103482	1.8824
A_55_P1972973|A_55_P1972973	1.16059	6.01422	6.14941	8.43949e-05	0.0104348	1.86976
A_55_P2054803|Rxfp4	-0.785076	5.48762	-6.1401	8.54829e-05	0.0104348	1.85732
A_52_P459475|Irx3os	-0.972334	6.79598	-6.13686	8.58655e-05	0.0104348	1.85298
A_66_P109395|Rpia	1.05849	7.38215	6.13578	8.59928e-05	0.0104348	1.85154
A_55_P2162880|Cyp3a57	1.02071	13.6176	6.13101	8.65608e-05	0.0104348	1.84514
A_55_P2021603|ENSMUST00000103608	-0.955407	5.19736	-6.12765	8.69621e-05	0.0104348	1.84064
A_55_P1956048|H2-T3	1.20201	9.90245	6.12471	8.73157e-05	0.0104348	1.8367
A_51_P318640|Rps3	-2.50902	10.6948	-6.12361	8.74482e-05	0.0104348	1.83522
A_55_P1971867|Kctd11	-0.867932	5.34338	-6.12141	8.77141e-05	0.0104348	1.83227
A_55_P2011096|Gsdma2	-1.36635	5.55999	-6.11292	8.87474e-05	0.0104348	1.82089
A_55_P1980214|A_55_P1980214	2.23188	7.64471	6.11017	8.90861e-05	0.0104348	1.81718
A_55_P1960725|A_55_P1960725	0.880849	6.52815	6.10853	8.92879e-05	0.0104348	1.81498
A_55_P1990849|Dclre1b	1.07447	5.58928	6.10548	8.96648e-05	0.0104348	1.81089
A_55_P2178510|Mc3r	1.18198	5.89663	6.10405	8.9842e-05	0.0104348	1.80897
A_55_P2040250|A_55_P2040250	-0.874439	5.48191	-6.10382	8.9871e-05	0.0104348	1.80866
A_66_P100958|Eqtn	-0.740572	6.67974	-6.10211	9.00828e-05	0.0104348	1.80637
A_55_P2073205|A_55_P2073205	-1.05893	7.42333	-6.10126	9.01896e-05	0.0104348	1.80521
A_55_P2068496|LOC102635467	1.35223	13.5055	6.09961	9.03954e-05	0.0104348	1.803
A_55_P2173011|Nfasc	-0.8587	6.49564	-6.09864	9.05167e-05	0.0104348	1.80169
A_52_P330488|Otx1	-1.46954	5.5785	-6.09217	9.13301e-05	0.0104888	1.79299
A_55_P2132147|ENSMUST00000082411	0.932168	15.8885	6.08436	9.23222e-05	0.0105277	1.78248
A_51_P136589|Olfr796	-0.746718	6.30796	-6.08406	9.23604e-05	0.0105277	1.78208
A_55_P2056542|Nin	0.748543	5.95347	6.07518	9.35035e-05	0.0105425	1.77012
A_55_P2083186|Gm10024	-1.74777	6.15455	-6.07154	9.39771e-05	0.0105425	1.7652
A_55_P2066151|ENSMUST00000056140	0.820869	5.98805	6.07142	9.39932e-05	0.0105425	1.76503
A_52_P307904|Adgrg7	-0.986332	5.72108	-6.06844	9.43822e-05	0.0105425	1.76101
A_55_P2082614|Zfp791	1.11889	15.6556	6.06762	9.44889e-05	0.0105425	1.75992
A_55_P2135720|Olfr1348	-0.896844	6.6513	-6.06654	9.46309e-05	0.0105425	1.75846
A_55_P2080603|Hspa8	0.93542	15.8293	6.06438	9.49146e-05	0.0105425	1.75554
A_55_P1969874|A_55_P1969874	0.803175	16.1659	6.05521	9.613e-05	0.0106193	1.74316
A_52_P300445|Atp4a	-0.830377	5.83593	-6.05391	9.63044e-05	0.0106193	1.7414
A_51_P484671|Adcy3	-0.898734	5.61057	-6.05055	9.67546e-05	0.0106304	1.73686
A_51_P417891|Trim10	-1.09073	5.96158	-6.03934	9.82736e-05	0.0107174	1.7217
A_55_P1990314|Elavl4	1.72933	11.4033	6.03705	9.85883e-05	0.0107174	1.71858
A_51_P487048|Rhox6	-0.964122	5.68946	-6.03694	9.86024e-05	0.0107174	1.71844
A_51_P143446|Olfr1010	-0.85999	5.66122	-6.03081	9.94469e-05	0.0107206	1.71014
A_51_P107959|1700026J12Rik	-0.792781	5.48857	-6.02825	9.98028e-05	0.0107206	1.70666
A_55_P2096314|Rnf130	1.06263	6.2699	6.02808	9.98266e-05	0.0107206	1.70643
A_51_P186956|Adam2	-0.963432	6.50513	-6.02499	0.000100256	0.0107206	1.70225
A_55_P1979027|Tmem65	0.746434	6.61512	6.02401	0.000100393	0.0107206	1.70092
A_55_P2152605|Spata2	-0.943773	6.77805	-6.02116	0.000100793	0.010724	1.69705
A_55_P1968573|Olfr288	-0.99808	5.66718	-6.01583	0.000101544	0.010724	1.68982
A_55_P2066548|Baiap2l2	1.40884	11.5841	6.01492	0.000101673	0.010724	1.68858
A_66_P119859|TC1709410	-0.89224	5.40787	-6.01378	0.000101835	0.010724	1.68704
A_51_P262489|Sst	-0.963374	5.72642	-6.00943	0.000102454	0.0107521	1.68113
A_55_P2081373|Glis1	1.46381	7.3523	6.00036	0.000103759	0.0108247	1.66881
A_55_P2152447|Lce3f	-1.13115	5.60134	-5.99968	0.000103858	0.0108247	1.66787
A_55_P2120303|A_55_P2120303	1.06093	7.06797	5.99555	0.000104459	0.0108502	1.66225
A_55_P2140151|Flcn	0.835424	10.5108	5.97705	0.000107195	0.0110966	1.63706
A_55_P1991821|Nrg2	-0.861672	5.67562	-5.96944	0.000108344	0.0111774	1.62668
A_51_P171999|Apoe	-0.905175	17.1935	-5.96103	0.000109627	0.0112339	1.6152
A_66_P106611|Gna14	1.53788	7.78147	5.95931	0.000109893	0.0112339	1.61284
A_51_P520699|Shisa8	-1.04234	5.65888	-5.95691	0.000110263	0.0112339	1.60956
A_51_P244396|ENSMUST00000191842	-0.852597	5.43652	-5.95623	0.000110367	0.0112339	1.60864
A_55_P2051832|A_55_P2051832	-0.853437	5.85361	-5.95215	0.000111001	0.0112607	1.60306
A_51_P238576|Cyp4a14	-4.87114	8.17153	-5.94975	0.000111375	0.0112611	1.59979
A_55_P1959550|Rltpr	-1.08266	7.64344	-5.91514	0.000116926	0.0117745	1.55236
A_55_P2096076|Gm8256	-0.965149	6.28036	-5.91117	0.000117583	0.0117745	1.54689
A_55_P1978226|Park2	1.30369	10.8898	5.90848	0.000118029	0.0117745	1.5432
A_55_P2138130|A_55_P2138130	0.942773	13.1437	5.90774	0.000118152	0.0117745	1.54218
A_55_P2119907|Dnah11	-1.24821	6.49741	-5.90633	0.000118387	0.0117745	1.54025
A_55_P1994773|Gm16381	0.850149	9.17094	5.89949	0.000119533	0.0118066	1.53085
A_55_P1965200|ENSMUST00000087465	-0.865612	5.71687	-5.89944	0.000119542	0.0118066	1.53078
A_55_P2073094|Trex2	-1.37505	7.04804	-5.89747	0.000119874	0.0118066	1.52807
A_66_P129377|Gm7644	2.41736	7.1036	5.88823	0.000121446	0.0118344	1.51535
A_52_P497424|ENSMUST00000132601	-0.799982	6.28637	-5.88779	0.000121522	0.0118344	1.51474
A_55_P2159381|M76612	-0.84555	5.29423	-5.88761	0.000121554	0.0118344	1.51449
A_51_P117226|ENSMUST00000049389	0.838535	6.22696	5.88479	0.000122039	0.0118344	1.5106
A_55_P1971025|Paqr6	0.918012	5.9848	5.88443	0.0001221	0.0118344	1.51011
A_55_P2047837|ENSMUST00000121166	0.774974	7.96125	5.8815	0.000122607	0.0118458	1.50607
A_55_P2117345|Fcer2a	-0.980691	6.35368	-5.8774	0.000123319	0.0118494	1.50042
A_51_P176972|Amigo2	1.0084	6.80083	5.8768	0.000123423	0.0118494	1.4996
A_52_P600304|Slc25a46	0.891247	6.19856	5.87441	0.000123841	0.0118521	1.4963
A_55_P2027212|Gm35257	-1.00915	7.61346	-5.86844	0.000124891	0.0119152	1.48805
A_52_P574668|Nt5e	-0.943995	7.28514	-5.86222	0.000125994	0.0119791	1.47947
A_66_P114449|Vps39	-1.06912	7.58573	-5.86024	0.000126349	0.0119791	1.47673
A_52_P463154|Olfr309	-1.01867	5.43489	-5.85527	0.000127241	0.0120224	1.46986
A_55_P2085210|A_55_P2085210	-1.04433	6.32415	-5.8533	0.000127595	0.0120224	1.46715
A_55_P2136373|Cep250	0.742359	6.10467	5.85049	0.000128105	0.0120263	1.46326
A_55_P2168707|Frmd8os	1.10703	8.14486	5.84871	0.000128427	0.0120263	1.4608
A_51_P237040|Nog	-1.16689	8.07374	-5.83797	0.000130398	0.0121707	1.44593
A_55_P2061275|Tbx6	-1.14712	6.07205	-5.83393	0.000131149	0.0121707	1.44033
A_51_P105380|2010005H15Rik	-0.809982	5.52799	-5.83331	0.000131263	0.0121707	1.43947
A_55_P2151428|ENSMUST00000149875	-0.840514	6.95278	-5.83167	0.000131568	0.0121707	1.43721
A_55_P2409088|BB163080	1.06496	5.87025	5.82632	0.000132572	0.0122263	1.42979
A_55_P1991016|Basp1	-1.43718	6.9095	-5.81777	0.000134192	0.0123094	1.41792
A_55_P2043187|Exosc9	1.0395	15.4805	5.81693	0.000134352	0.0123094	1.41676
A_52_P647607|Ubr4	-1.03903	8.35105	-5.81519	0.000134686	0.0123094	1.41433
A_52_P391983|Nt5c2	0.890405	6.7571	5.81199	0.000135299	0.0123284	1.4099
A_55_P2183572|A_55_P2183572	-0.725456	6.15325	-5.80906	0.000135864	0.0123429	1.40583
A_55_P2089645|Tub	-0.816101	5.53466	-5.80484	0.000136684	0.0123805	1.39995
A_55_P1978830|Camk2d	-0.701302	6.87681	-5.7951	0.000138592	0.012516	1.3864
A_55_P1982793|Notch2	-0.847019	5.94056	-5.7906	0.000139483	0.0125593	1.38014
A_51_P353232|Tnnc2	0.85993	6.0313	5.78653	0.000140294	0.012595	1.37448
A_55_P2121682|Alox12b	-1.18196	6.19784	-5.77835	0.000141941	0.0127053	1.36307
A_51_P499223|Olfr1354	-0.702814	5.91781	-5.77124	0.000143388	0.0127973	1.35315
A_51_P135118|Krtap13-1	-1.28662	5.88405	-5.76163	0.00014537	0.0128985	1.33974
A_51_P125679|Rec114	-1.75455	6.14293	-5.76163	0.00014537	0.0128985	1.33974
A_55_P2151991|A_55_P2151991	-1.19733	5.64398	-5.75707	0.00014632	0.0129198	1.33337
A_55_P2025368|Nkain1	-0.854783	8.25985	-5.75641	0.000146459	0.0129198	1.33244
A_55_P2174022|Brd4	0.838192	11.0961	5.74677	0.000148493	0.0130613	1.31896
A_51_P143232|Wdr59	0.769359	7.36224	5.74403	0.000149075	0.0130748	1.31513
A_55_P1955202|Gm10204	0.776109	5.85989	5.74099	0.000149726	0.0130941	1.31087
A_55_P2021721|A_55_P2021721	1.35924	9.70113	5.73498	0.00015102	0.0131459	1.30245
A_51_P190753|Abca14	-0.909309	5.66744	-5.73423	0.000151182	0.0131459	1.30141
A_52_P533707|Chrna1	-0.737266	5.44772	-5.7249	0.000153217	0.0132849	1.28833
A_55_P1994873|Vmn2r20	-0.78114	6.62337	-5.72079	0.000154124	0.0133256	1.28255
A_51_P167763|Kcnk13	-0.692453	7.29575	-5.71306	0.000155844	0.0134086	1.2717
A_52_P228236|Tfrc	-0.845197	7.23029	-5.71252	0.000155966	0.0134086	1.27094
A_55_P2051746|ENSMUST00000099401	-0.755837	6.56908	-5.70674	0.000157265	0.0134823	1.26282
A_51_P315673|Usp11	0.785082	6.9814	5.70153	0.000158447	0.013523	1.25549
A_55_P2092884|A_55_P2092884	0.952808	8.33882	5.69891	0.000159045	0.013523	1.25181
A_55_P1963300|Vsig10	0.837178	6.38167	5.69878	0.000159073	0.013523	1.25163
A_55_P2083396|Radil	-0.83112	6.22347	-5.69514	0.000159909	0.01355	1.24651
A_55_P2206269|9130403I23Rik	0.867647	6.32397	5.69352	0.000160282	0.01355	1.24423
A_55_P2314229|LOC328066	-0.921459	6.22831	-5.69078	0.000160914	0.0135596	1.24037
A_55_P1998384|Wsb2	-2.3502	8.39688	-5.68892	0.000161346	0.0135596	1.23775
A_51_P109369|Fbxo32	0.880329	6.17707	5.68727	0.000161731	0.0135596	1.23542
A_55_P1986703|1700055N04Rik	-0.883747	7.25416	-5.67767	0.000163983	0.0136411	1.22189
A_55_P2139466|A_55_P2139466	-0.849341	5.44029	-5.67283	0.000165128	0.0136411	1.21507
A_51_P204247|C8a	-1.36526	13.2634	-5.67248	0.000165213	0.0136411	1.21457
A_51_P487028|Lim2	-0.768899	5.75824	-5.67047	0.000165692	0.0136411	1.21174
A_55_P2070681|Adam1a	-0.777963	5.61705	-5.67033	0.000165725	0.0136411	1.21154
A_55_P1993549|Npnt	-1.16765	5.97139	-5.66861	0.000166137	0.0136411	1.20911
A_52_P47126|Maml3	-0.964688	5.61105	-5.66651	0.000166641	0.0136411	1.20615
A_55_P2041592|Rdh1	1.33928	10.142	5.66648	0.000166648	0.0136411	1.20611
A_52_P383089|Cd4	0.871142	6.06456	5.66579	0.000166813	0.0136411	1.20514
A_55_P2085240|A_55_P2085240	-0.984374	5.47259	-5.66425	0.000167185	0.0136411	1.20295
A_55_P2007811|ENSMUST00000110991	-0.849494	6.76838	-5.6521	0.000170142	0.0138112	1.18579
A_66_P118989|Gm8350	-1.07799	7.35352	-5.65196	0.000170178	0.0138112	1.18559
A_55_P2079636|Scgb3a2	-0.824256	5.4931	-5.64999	0.000170663	0.0138137	1.1828
A_55_P2012779|Rnf167	-1.45008	8.01106	-5.6459	0.000171674	0.0138587	1.17701
A_66_P118141|Sh2d2a	-1.05524	6.92772	-5.63935	0.000173307	0.0139238	1.16775
A_55_P2032887|Pip5k1c	-0.891334	5.97544	-5.639	0.000173396	0.0139238	1.16724
A_55_P2027900|Gabra2	1.08021	6.23462	5.63566	0.000174235	0.0139544	1.16252
A_55_P2135031|NAP068632-1	1.48946	6.30877	5.62775	0.00017624	0.0140141	1.15131
A_55_P2109043|AK138453	-0.696834	6.54586	-5.62764	0.00017627	0.0140141	1.15114
A_55_P2137932|AK053394	-0.945916	6.54953	-5.62727	0.000176363	0.0140141	1.15063
A_55_P2052475|A_55_P2052475	0.713131	14.7716	5.61988	0.000178261	0.0141281	1.14014
A_55_P2145942|Atg16l1	1.27826	10.6679	5.6109	0.000180596	0.014276	1.1274
A_55_P2197338|Tnfsf13os	-0.843729	7.43249	-5.60641	0.000181776	0.0142941	1.12102
A_55_P2085170|Sept6	0.885283	6.05723	5.6064	0.00018178	0.0142941	1.12099
A_51_P120823|Olfr868	-0.777207	5.92406	-5.60387	0.000182448	0.0142941	1.1174
A_51_P382204|Pdzd7	-0.850535	6.24782	-5.6029	0.000182704	0.0142941	1.11603
A_51_P211978|Olfr716	-0.722114	5.79718	-5.59959	0.000183584	0.0143262	1.11132
A_55_P2088780|1810009J06Rik	-1.03398	5.7129	-5.59767	0.000184098	0.0143295	1.10858
A_55_P1967683|Bex4	0.840883	6.02151	5.59498	0.000184818	0.0143423	1.10475
A_55_P1954161|Plagl2	-0.747001	6.13061	-5.59354	0.000185205	0.0143423	1.1027
A_52_P382139|ENSMUST00000156329	-0.807052	5.86041	-5.59174	0.000185691	0.0143434	1.10014
A_51_P295816|Cep192	0.689206	6.41384	5.58643	0.000187129	0.0143917	1.09258
A_51_P461828|Tbp	0.727273	5.93394	5.58594	0.000187262	0.0143917	1.09188
A_55_P2319020|BB557941	-1.52823	6.58681	-5.58	0.000188885	0.0144427	1.08342
A_55_P2074154|Dhx57	0.950096	7.6766	5.57937	0.000189059	0.0144427	1.08252
A_55_P2160820|Foxd4	-0.929931	6	-5.57799	0.000189439	0.0144427	1.08055
A_52_P594302|Lrba	-0.724943	5.90521	-5.57659	0.000189824	0.0144427	1.07857
A_66_P118236|Wdfy1	1.11573	5.79383	5.56843	0.000192094	0.0145464	1.06691
A_51_P225179|Smndc1	0.965043	6.68734	5.56826	0.000192142	0.0145464	1.06667
A_55_P2028484|Il1rapl1	-1.16841	5.42164	-5.56202	0.000193895	0.0146273	1.05777
A_52_P411430|Gm5914	0.892394	5.96528	5.56104	0.000194173	0.0146273	1.05636
A_51_P215922|Casp6	1.12726	10.2863	5.55476	0.000195957	0.0147253	1.0474
A_55_P1982568|Blcap	1.67735	14.3054	5.55103	0.000197025	0.0147388	1.04207
A_55_P2008996|Gm10034	-0.948031	6.05396	-5.54941	0.000197492	0.0147388	1.03975
A_66_P112301|C230072F16Rik	-0.636516	5.58945	-5.5483	0.000197813	0.0147388	1.03816
A_55_P2118717|Ninl	0.77474	6.02809	5.5474	0.000198074	0.0147388	1.03686
A_65_P08239|Mef2a	0.835081	7.01446	5.54479	0.000198828	0.0147513	1.03314
A_55_P2074337|Ngf	1.05409	11.0724	5.53956	0.000200352	0.0147513	1.02565
A_52_P618379|Slc35a5	0.782168	6.27773	5.53895	0.000200532	0.0147513	1.02477
A_55_P2007447|Abhd3	1.04031	6.38691	5.53893	0.000200537	0.0147513	1.02474
A_55_P2025454|Ttc12	-0.803067	6.15385	-5.53776	0.000200879	0.0147513	1.02307
A_55_P2137701|Gm13247	0.804439	7.88866	5.53684	0.00020115	0.0147513	1.02175
A_55_P2080902|A_55_P2080902	0.726295	6.55001	5.53361	0.000202101	0.0147602	1.01713
A_65_P17700|Apobec3	0.916891	10.0344	5.53313	0.000202241	0.0147602	1.01645
A_55_P2021345|LOC102636349	1.14204	7.85472	5.52985	0.000203216	0.0147889	1.01173
A_55_P2033445|Tnfrsf1b	1.43832	8.34202	5.52774	0.000203841	0.0147889	1.00872
A_52_P631356|Cobll1	0.834215	6.92021	5.52613	0.000204322	0.0147889	1.00641
A_55_P2066448|Frmd7	-1.05766	5.86006	-5.52527	0.000204578	0.0147889	1.00518
A_55_P1965861|Zfp939	0.760313	6.22497	5.5194	0.000206343	0.0148811	0.996755
A_66_P113498|4921539H07Rik	-1.12769	5.80379	-5.50735	0.000210015	0.0151102	0.979453
A_52_P578085|Zfp708	0.735709	6.80035	5.5017	0.000211762	0.0151764	0.971329
A_55_P1996936|Adgrl1	-1.35391	5.68183	-5.50087	0.000212018	0.0151764	0.970143
A_51_P490924|Hapln4	-0.631831	6.88582	-5.49955	0.000212431	0.0151764	0.968233
A_55_P2162543|A_55_P2162543	1.13329	5.60871	5.49766	0.00021302	0.0151828	0.965519
A_51_P110759|Slc1a1	-0.901916	5.40671	-5.49517	0.000213798	0.0151876	0.961939
A_55_P2078830|Gm5589	1.30361	6.57314	5.49085	0.000215159	0.0151876	0.955716
A_55_P2050408|LOC105244782	0.798387	7.32278	5.48779	0.000216127	0.0151876	0.951312
A_55_P2088905|Hpca	1.47701	13.5161	5.48707	0.000216353	0.0151876	0.950286
A_55_P1988689|ENSMUST00000109356	0.704055	6.10155	5.48503	0.000217003	0.0151876	0.94734
A_66_P128345|Slc5a11	-0.788173	6.01397	-5.48496	0.000217026	0.0151876	0.947239
A_55_P1964594|A_55_P1964594	0.83357	5.96652	5.4849	0.000217043	0.0151876	0.94716
A_55_P2082403|Six3	-0.820711	5.83656	-5.48479	0.000217079	0.0151876	0.946998
A_55_P2136036|A_55_P2136036	-0.859128	6.7732	-5.4825	0.000217809	0.0152036	0.943705
A_55_P2416837|1700084F23Rik	-1.05731	5.15124	-5.47968	0.000218713	0.0152123	0.939639
A_55_P1956160|Gm8909	0.899061	8.14343	5.479	0.000218932	0.0152123	0.938656
A_55_P1991416|AK158451	1.70194	7.80283	5.47366	0.000220656	0.0152971	0.930961
A_55_P1962094|ENSMUST00000137586	-0.837563	6.85662	-5.47034	0.000221737	0.0153314	0.926163
A_55_P1977204|Gltscr1	-0.993279	6.10841	-5.46905	0.000222158	0.0153314	0.924304
A_52_P217437|Htra3	-0.954421	6.26253	-5.46386	0.000223859	0.0153954	0.916818
A_55_P1964596|4932411N23Rik	0.768933	6.09162	5.46314	0.000224097	0.0153954	0.915775
A_55_P1994027|Adra2b	0.915501	8.05258	5.46084	0.000224855	0.0154127	0.91246
A_55_P2013470|Gm14743	-0.812689	5.36939	-5.45793	0.00022582	0.015444	0.908259
A_51_P418809|Airn	-0.790968	6.07422	-5.45393	0.000227155	0.0154731	0.90247
A_55_P2006277|Ogdh	0.802553	9.54598	5.45361	0.000227261	0.0154731	0.902013
A_55_P2090777|BC048546	-0.778077	5.45256	-5.44772	0.000229242	0.0155731	0.893496
A_55_P2029657|Gm9510	0.66236	6.1282	5.44519	0.000230097	0.0155963	0.889842
A_55_P2296118|9630010G10Rik	0.637524	6.11226	5.44191	0.000231213	0.0156372	0.885088
A_51_P109369|Fbxo32	0.872789	6.10894	5.43567	0.00023335	0.0157124	0.876057
A_55_P2076592|A_55_P2076592	0.827049	6.77475	5.43565	0.000233358	0.0157124	0.876025
A_55_P2156598|Gm9869	-0.906589	5.85613	-5.43183	0.000234674	0.0157662	0.870502
A_55_P1954365|Ttc28	-0.747076	7.22452	-5.42767	0.00023612	0.0158284	0.864472
A_51_P207892|Pla2g5	-0.881777	5.60378	-5.42189	0.000238144	0.015929	0.85609
A_55_P2023818|Cysltr1	0.80468	6.08292	5.41802	0.00023951	0.0159852	0.850476
A_55_P2092611|Slc45a3	0.747529	10.4442	5.41102	0.000242001	0.0161161	0.840313
A_55_P2090142|Kcna7	-0.697234	9.25433	-5.4007	0.000245722	0.0162999	0.825328
A_66_P122730|A830092H15Rik	-1.49236	6.55193	-5.4004	0.000245833	0.0162999	0.824886
A_51_P234233|Adam6b	0.70828	6.31415	5.3964	0.000247291	0.016361	0.819076
A_52_P383089|Cd4	0.990574	6.01418	5.38849	0.000250204	0.0164822	0.807573
A_55_P2128195|Pm20d2	-0.717009	6.49893	-5.3884	0.000250239	0.0164822	0.807437
A_52_P744179|Xirp2	-0.727556	5.67702	-5.38583	0.000251192	0.0164822	0.8037
A_55_P2206264|A_55_P2206264	-0.858212	6.29705	-5.38557	0.000251289	0.0164822	0.803324
A_52_P80007|Gpr139	-0.718374	5.70908	-5.38222	0.000252539	0.0165234	0.798447
A_55_P1995103|A_55_P1995103	-0.712364	6.95355	-5.38098	0.000253004	0.0165234	0.796641
A_55_P2019507|V1rd19	-0.741425	5.29667	-5.37779	0.000254205	0.0165635	0.79199
A_55_P2228307|4933440J02Rik	-0.75796	5.46654	-5.37646	0.000254706	0.0165635	0.790053
A_55_P2090152|Vmn2r121	0.697394	5.77754	5.37411	0.000255597	0.0165681	0.786622
A_55_P2190152|4921509J17Rik	0.775534	6.44076	5.3734	0.000255865	0.0165681	0.785592
A_55_P2128479|ENSMUST00000103483	-0.639159	5.59906	-5.36895	0.000257561	0.0166116	0.779101
A_55_P1982239|Ctrb1	-0.706675	8.93868	-5.36877	0.000257629	0.0166116	0.778843
A_55_P2197134|A930018M24Rik	-0.778797	5.51528	-5.36303	0.000259834	0.0167184	0.77047
A_51_P111532|Ubash3a	-0.700737	5.90361	-5.35881	0.000261468	0.0167821	0.764308
A_55_P2006906|Armcx3	1.33524	9.77842	5.35763	0.000261927	0.0167821	0.762585
A_52_P594927|Atl3	-1.13844	7.41654	-5.35415	0.000263287	0.0168202	0.757497
A_66_P123282|Zdhhc23	-1.0704	6.08362	-5.35314	0.000263682	0.0168202	0.756024
A_55_P2033987|Gm35339	-1.16625	5.7942	-5.34867	0.000265439	0.0168202	0.749496
A_51_P218953|Zfp536	-1.37685	6.1116	-5.34865	0.000265449	0.0168202	0.749459
A_55_P2422164|Fezf1	-1.34607	6.26736	-5.34833	0.000265573	0.0168202	0.749001
A_55_P2028804|Uchl3	0.768406	6.76698	5.34735	0.000265963	0.0168202	0.74756
A_55_P2275319|1700025F24Rik	-0.71041	5.66006	-5.34627	0.00026639	0.0168202	0.745981
A_66_P116542|ENSMUST00000071184	-0.845209	6.13351	-5.34363	0.000267437	0.0168205	0.742128
A_55_P2044385|Fgfbp3	0.729233	5.9853	5.34347	0.000267501	0.0168205	0.741891
A_51_P161207|Rfx3	-0.642646	5.81455	-5.33897	0.000269301	0.0168983	0.735302
A_55_P2205306|4930442P07Rik	-0.916388	6.24512	-5.3374	0.000269931	0.0168983	0.733003
A_51_P211351|Olfr677	-1.54222	6.48251	-5.33622	0.000270404	0.0168983	0.731282
A_55_P2302240|AU017834	-1.03559	5.52332	-5.33259	0.000271871	0.0169551	0.725967
A_55_P2153331|Cngb3	-0.91418	5.86065	-5.32977	0.000273014	0.0169916	0.721842
A_55_P2146789|A_55_P2146789	-1.04599	7.78104	-5.32606	0.000274528	0.017051	0.716406
A_55_P2026049|A_55_P2026049	0.862634	6.86429	5.32024	0.000276921	0.0171646	0.707873
A_51_P111532|Ubash3a	-0.797579	5.66782	-5.3179	0.000277889	0.0171896	0.704445
A_55_P2058761|G6pc2	-1.16844	6.1584	-5.31	0.000281182	0.017331	0.692863
A_55_P2102818|A_55_P2102818	-0.744139	6.04824	-5.30969	0.000281315	0.017331	0.692399
A_51_P107176|Slc25a54	-0.70663	5.79178	-5.30615	0.000282806	0.0173567	0.687199
A_55_P2140870|Gm6034	-1.09121	6.05663	-5.30483	0.000283361	0.0173567	0.685271
A_55_P2024080|Rpl7a	0.740477	14.4756	5.30464	0.000283442	0.0173567	0.68499
A_55_P2157023|Sox17	0.712799	6.47137	5.302	0.000284564	0.0173837	0.681107
A_55_P2008740|Fcgr1	0.82805	6.34886	5.30008	0.000285379	0.0173837	0.678294
A_55_P1987459|ENSMUST00000138038	0.769248	6.59309	5.29957	0.000285597	0.0173837	0.677543
A_55_P2049323|Gm4755	-0.989974	6.08053	-5.29611	0.000287079	0.0174391	0.672454
A_52_P267824|Ces2g	0.662106	9.92539	5.28985	0.000289777	0.0174999	0.663256
A_55_P2046671|TC1687046	-2.3361	13.2195	-5.28815	0.000290517	0.0174999	0.660747
A_52_P342654|Prss33	-0.787032	6.40862	-5.28662	0.000291182	0.0174999	0.658498
A_51_P123920|Mydgf	0.766094	11.7881	5.28643	0.000291264	0.0174999	0.658222
A_55_P2005977|ENSMUST00000120250	-0.972485	5.52543	-5.2859	0.000291498	0.0174999	0.657433
A_55_P2122464|A_55_P2122464	0.968764	11.9312	5.28582	0.000291531	0.0174999	0.65732
A_55_P1986174|Gdpgp1	-0.672116	7.46856	-5.28047	0.000293876	0.0176003	0.649443
A_55_P2132756|Cacna1g	-0.726628	5.60464	-5.27937	0.000294359	0.0176003	0.647826
A_55_P2180216|ENSMUST00000108223	-1.10453	7.4923	-5.2732	0.000297091	0.0177022	0.63874
A_55_P1978113|1700080N15Rik	-0.804609	5.64448	-5.2717	0.000297758	0.0177022	0.636537
A_55_P2137973|Bnip2	0.744101	7.71093	5.27159	0.000297809	0.0177022	0.636366
A_55_P1982340|ENSMUST00000177271	-1.07707	7.69155	-5.2634	0.000301486	0.017864	0.624296
A_55_P2089477|Sypl	1.42355	12.8114	5.26292	0.000301705	0.017864	0.623582
A_65_P03874|Nav2	1.18825	7.00897	5.26057	0.00030277	0.0178906	0.620118
A_55_P2112627|Sepn1	-0.710031	5.85496	-5.25934	0.00030333	0.0178906	0.618299
A_55_P2425150|BC005705	-1.04853	6.22434	-5.25241	0.0003065	0.0180426	0.608071
A_55_P1981086|ENSMUST00000076729	-0.698763	5.42317	-5.24845	0.000308327	0.0180655	0.602226
A_51_P346445|Hspb7	-0.785857	5.81867	-5.24831	0.000308393	0.0180655	0.602014
A_55_P2258216|8030425K09Rik	-0.829984	6.77575	-5.24771	0.000308669	0.0180655	0.601133
A_52_P484956|Nnat	-1.01509	5.72899	-5.24391	0.000310435	0.0181339	0.595521
A_51_P343356|Isoc2b	0.673663	10.507	5.23934	0.000312572	0.0181733	0.588771
A_55_P2055482|Zscan26	0.751137	6.11849	5.23875	0.00031285	0.0181733	0.587897
A_55_P2139009|NAP113833-1	0.650273	16.3681	5.23865	0.0003129	0.0181733	0.587739
A_52_P549827|Mgst1	-1.70045	15.4315	-5.23476	0.000314736	0.0182451	0.581984
A_51_P466910|Cacna1g	-0.724258	5.32634	-5.22998	0.000317005	0.0183417	0.574916
A_51_P286978|1700034O15Rik	-0.889817	6.5347	-5.22868	0.000317625	0.0183427	0.572991
A_55_P2055834|AK090145	-1.3854	7.54508	-5.22683	0.000318508	0.0183588	0.570262
A_51_P305239|4931403M11Rik	-0.719723	5.6291	-5.21285	0.000325284	0.018714	0.549545
A_55_P2117649|Slfn9	0.878096	6.48715	5.20279	0.000330255	0.0189641	0.534618
A_55_P2148949|ENSMUST00000117587	-0.89751	5.97923	-5.2013	0.000330998	0.018971	0.532405
A_55_P2134172|Whrn	-0.809348	5.50258	-5.19806	0.000332622	0.0190282	0.527589
A_51_P172054|Gas6	1.43258	12.5587	5.19362	0.000334856	0.0190827	0.520999
A_55_P1997620|ENSMUST00000122109	-0.659057	5.84061	-5.19278	0.000335279	0.0190827	0.519758
A_55_P2075127|Pax2	-2.05871	12.2994	-5.19244	0.000335455	0.0190827	0.519241
A_55_P2044669|Tbc1d32	-0.857739	5.87332	-5.1911	0.000336133	0.0190856	0.517253
A_55_P2186514|Nlrp1c-ps	-0.756834	5.50893	-5.18559	0.00033894	0.0191811	0.509066
A_66_P111689|ENSMUST00000168454	0.734821	9.19281	5.18524	0.000339121	0.0191811	0.50854
A_55_P2239848|2310061J03Rik	-0.784276	5.25836	-5.1841	0.000339706	0.0191811	0.506846
A_55_P2269254|5730419F03Rik	1.57713	7.32016	5.18157	0.000341004	0.0192187	0.50309
A_52_P199928|ENSMUST00000113617	0.642363	12.5147	5.17188	0.000346038	0.0194664	0.488663
A_55_P2274782|Prl7a1	-0.751547	5.45811	-5.16894	0.000347579	0.019517	0.484288
A_55_P2068021|TC1720017	-0.748306	5.62204	-5.16613	0.000349062	0.0195401	0.480097
A_55_P2137314|Kctd21	0.891794	7.88082	5.16573	0.000349275	0.0195401	0.479497
A_55_P2031636|Igf1	-0.960206	8.83937	-5.16365	0.000350372	0.0195655	0.476408
A_51_P477229|Olfr780	-0.617331	5.77015	-5.16075	0.000351915	0.019608	0.472083
A_51_P215038|Tmem59l	-1.03795	6.28676	-5.1598	0.000352422	0.019608	0.470665
A_55_P2161530|Wdfy3	0.723765	6.48884	5.15851	0.00035311	0.0196105	0.468743
A_55_P1985159|Mef2a	1.14106	13.9357	5.15587	0.000354527	0.0196533	0.464799
A_51_P341647|Fancc	0.709585	6.93671	5.14853	0.000358492	0.0198189	0.453848
A_51_P136411|Dgki	-0.912829	5.33493	-5.14793	0.000358816	0.0198189	0.452959
A_55_P2173516|Arsi	-0.889049	5.44275	-5.14086	0.000362683	0.0199962	0.442402
A_52_P329054|Cep70	1.10372	7.1048	5.13942	0.000363475	0.0200036	0.440254
A_55_P2187053|Tpm1	-1.12418	10.7133	-5.13598	0.000365381	0.0200573	0.435102
A_55_P1967133|Ppp1r3b	0.993854	14.9845	5.13364	0.000366681	0.0200573	0.431605
A_55_P2000548|Cfl1	0.598573	13.3597	5.13352	0.000366744	0.0200573	0.431436
A_55_P2030076|Ifnab	-0.715722	5.38249	-5.13291	0.000367087	0.0200573	0.430515
A_51_P125679|Rec114	-1.49917	6.46916	-5.13161	0.000367809	0.0200608	0.428578
A_52_P431139|ENSMUST00000134107	-0.768803	5.36379	-5.13023	0.000368581	0.0200669	0.426514
A_55_P2350553|4933405D12Rik	0.966699	6.03779	5.1277	0.000369999	0.0201082	0.422731
A_51_P309804|Olfr584	-0.866195	5.74796	-5.12512	0.000371457	0.0201514	0.41886
A_55_P2107292|Ptch1	0.936496	7.00752	5.12275	0.000372793	0.0201879	0.415323
A_55_P2144364|Gm4354	1.06047	6.75223	5.11633	0.00037645	0.020349	0.405707
A_55_P2244941|A330074H02Rik	-1.19873	5.62015	-5.11444	0.00037753	0.020349	0.402885
A_55_P2288232|Gucy1a2	1.00668	6.15874	5.1126	0.000378593	0.020349	0.400114
A_51_P397548|Mtrf1l	-1.01465	7.83122	-5.1123	0.000378761	0.020349	0.399679
A_52_P208416|Olfr1431	-0.888785	5.82906	-5.1117	0.000379112	0.020349	0.398766
A_55_P2129771|ENSMUST00000015620	1.52855	7.36294	5.10962	0.000380312	0.020354	0.395652
A_55_P1958951|4930589L23Rik	-0.729613	5.49837	-5.10922	0.000380543	0.020354	0.395055
A_55_P1965836|Crebbp	1.66655	10.3716	5.10257	0.000384414	0.0205061	0.385083
A_55_P2221484|F420014N23Rik	-0.804194	5.49305	-5.10202	0.000384734	0.0205061	0.384264
A_55_P1966189|Il4ra	1.15112	9.77611	5.10081	0.000385446	0.0205081	0.382443
A_55_P2131683|Mical2	-0.715527	5.94848	-5.09478	0.000389003	0.0206169	0.373393
A_55_P1971938|Atp2b2	2.1375	7.86762	5.09453	0.00038915	0.0206169	0.373022
A_55_P2029285|Smad1	-0.776084	6.58689	-5.0939	0.000389522	0.0206169	0.372079
A_55_P2091230|ENSMUST00000121155	0.834133	9.5906	5.0883	0.000392862	0.0207576	0.363667
A_55_P2011722|Neurl1b	-0.617934	5.80824	-5.08633	0.000394043	0.0207585	0.360709
A_52_P344138|Gabrb3	0.724494	6.08583	5.086	0.000394243	0.0207585	0.36021
A_55_P2043877|2300003K06Rik	-0.848496	5.4114	-5.08376	0.000395593	0.0207936	0.356841
A_55_P2012815|Acvr2b	1.22521	10.7218	5.0797	0.000398046	0.0208864	0.350749
A_55_P2212968|Cd247	0.77988	6.50043	5.07522	0.000400779	0.0209698	0.344008
A_55_P2471752|Pcdhac2	-0.730544	5.52846	-5.07484	0.000401013	0.0209698	0.343431
A_55_P2247285|Edaradd	-0.727505	5.45196	-5.06482	0.000407196	0.0212566	0.328353
A_55_P2149816|ENSMUST00000089922	-0.791266	6.14781	-5.06292	0.000408379	0.0212578	0.325495
A_51_P478881|Ces4a	-1.08931	6.83328	-5.06254	0.000408617	0.0212578	0.324922
A_55_P2121096|Fbn2	0.757314	5.97141	5.06091	0.000409635	0.0212745	0.322468
A_51_P108334|Slc25a4	0.866213	10.898	5.05678	0.000412229	0.0213641	0.316248
A_55_P2141013|Siglech	1.7488	13.7676	5.05593	0.000412765	0.0213641	0.314966
A_51_P261840|Olfr738	-0.807139	6.90469	-5.05195	0.000415284	0.021458	0.308971
A_51_P191463|H2-M2	0.659825	12.8419	5.0468	0.000418566	0.0215909	0.301212
A_51_P245368|Abcb1b	1.2813	7.39185	5.03772	0.00042443	0.0218564	0.287498
A_55_P2168451|A930017K11Rik	-0.676436	6.21662	-5.03056	0.000429109	0.02206	0.276691
A_55_P2039044|Cyp3a59	1.92822	10.6738	5.02576	0.000432278	0.0221854	0.269438
A_55_P2014406|Olfr94	-0.644317	7.48457	-5.02216	0.000434673	0.0222449	0.26399
A_51_P140933|4930519P11Rik	1.00616	6.45611	5.02182	0.0004349	0.0222449	0.263477
A_55_P2015650|Slc5a9	-0.635708	6.24447	-5.02004	0.000436088	0.0222526	0.260786
A_55_P1992501|Olfr764-ps1	-0.871406	5.88771	-5.0194	0.000436513	0.0222526	0.259827
A_55_P1959891|TC1618616	-1.42142	7.97925	-5.01785	0.000437554	0.0222684	0.257478
A_55_P2002744|ENSMUST00000192591	-0.888862	5.5787	-5.016	0.000438796	0.0222943	0.254684
A_55_P2307603|R74862	0.822031	7.56845	5.01387	0.000440238	0.0223303	0.25145
A_55_P2179610|A_55_P2179610	-0.795185	7.02714	-5.00991	0.000442919	0.022429	0.245462
A_55_P1984381|Depdc5	-0.706296	5.98264	-5.00697	0.000444924	0.0224931	0.241009
A_55_P1981186|Drd3	-0.776807	6.01126	-4.9998	0.000449851	0.0227044	0.230151
A_55_P2180744|Clstn3	-1.91472	9.37808	-4.99771	0.000451303	0.0227383	0.226973
A_55_P2134725|A_55_P2134725	-1.51416	6.10346	-4.99524	0.000453019	0.0227383	0.223231
A_55_P2025328|Tacr2	-0.949747	8.42839	-4.99428	0.000453686	0.0227383	0.22178
A_55_P1973041|Tmem163	-0.727602	6.54662	-4.99382	0.000454007	0.0227383	0.221083
A_55_P2419495|1110028F11Rik	0.813603	5.86879	4.99329	0.000454376	0.0227383	0.220283
A_55_P2050173|A_55_P2050173	-0.632234	8.04482	-4.99177	0.000455443	0.0227383	0.21797
A_55_P1985328|Tmem241	0.715692	5.82075	4.991	0.000455979	0.0227383	0.21681
A_55_P1997151|Klri1	-0.625246	5.66951	-4.99026	0.0004565	0.0227383	0.215685
A_55_P2109539|Trnt1	0.667546	6.49674	4.98565	0.000459748	0.0228348	0.208693
A_52_P737521|Gm40500	-0.579919	7.27863	-4.98539	0.000459937	0.0228348	0.208287
A_51_P464710|Adap2	-0.655062	9.27434	-4.98145	0.000462736	0.0229245	0.202303
A_55_P2072722|Etv3l	-0.95454	5.98958	-4.98072	0.000463251	0.0229245	0.201207
A_66_P129763|Gm6329	-1.96677	7.10004	-4.97624	0.000466458	0.0230143	0.194402
A_51_P455897|Fam64a	-0.752332	5.36978	-4.97499	0.000467362	0.0230143	0.192493
A_55_P2097544|Olfr1287	-0.942302	6.64845	-4.97427	0.000467881	0.0230143	0.191399
A_55_P2050997|Serinc4	0.585587	6.03392	4.97398	0.000468091	0.0230143	0.190957
A_55_P1970949|A_55_P1970949	-1.01742	6.24616	-4.97127	0.000470049	0.023018	0.186841
A_55_P2081652|Galp	-0.977219	6.70676	-4.97066	0.000470487	0.023018	0.185921
A_52_P374157|Kbtbd8	0.994199	5.66694	4.96937	0.000471424	0.023018	0.18396
A_55_P1972758|ENSMUST00000132417	-0.728746	5.48623	-4.96871	0.000471905	0.023018	0.182954
A_66_P110104|Myo18b	0.749034	8.486	4.96793	0.000472472	0.023018	0.181768
A_55_P2320263|Caln1	-0.943753	8.17382	-4.96761	0.000472705	0.023018	0.181283
A_51_P263290|Galnt9	-0.714802	5.55763	-4.96454	0.000474952	0.023018	0.176607
A_55_P2028069|A_55_P2028069	-1.19295	5.66956	-4.96364	0.000475611	0.023018	0.175239
A_55_P2180454|Gm33700	-0.957002	6.31772	-4.96137	0.000477275	0.023018	0.171793
A_55_P2345593|LOC102631612	-0.839421	5.29593	-4.95743	0.000480183	0.023018	0.165801
A_52_P311031|Gm9757	-1.64689	11.9194	-4.95699	0.000480511	0.023018	0.165129
A_55_P2104510|Olfr1391	-0.710576	5.63203	-4.95688	0.000480592	0.023018	0.164963
A_66_P113892|Smim6	0.943739	6.3903	4.95663	0.000480779	0.023018	0.16458
A_51_P407705|Wap	-0.81033	5.67832	-4.95649	0.000480884	0.023018	0.164363
A_55_P2117407|Cacng7	-0.706794	6.78807	-4.9558	0.000481392	0.023018	0.163323
A_51_P105161|Cpne4	-0.774808	5.27811	-4.95522	0.000481823	0.023018	0.16244
A_51_P103499|Spesp1	-0.666604	5.48045	-4.95504	0.000481958	0.023018	0.162163
A_66_P112816|B4galt6	1.27032	5.9902	4.95346	0.000483136	0.023018	0.159756
A_55_P2005611|Olfr476	-0.853888	5.94643	-4.95343	0.000483157	0.023018	0.159712
A_55_P2250164|Pcdhgc5	-0.779611	6.51663	-4.95234	0.000483973	0.023018	0.158047
A_55_P2101216|Aldh3a1	0.841106	9.4845	4.95123	0.000484803	0.023018	0.156358
A_55_P1969344|Trappc2	0.790607	6.44318	4.95123	0.000484804	0.023018	0.156355
A_55_P2075587|Gpatch2	-0.79064	6.62469	-4.94876	0.000486654	0.0230698	0.152599
A_55_P2089342|Gm13547	-0.724384	5.97741	-4.94451	0.000489858	0.0231376	0.146125
A_55_P2091931|A_55_P2091931	-0.82618	5.67884	-4.94413	0.000490148	0.0231376	0.145542
A_55_P2020952|Pla2g2f	-1.03395	6.11037	-4.94384	0.000490365	0.0231376	0.145106
A_52_P69020|Slc24a5	0.617805	5.99076	4.93994	0.000493333	0.0232057	0.139152
A_55_P2135074|H2-M5	-1.07449	6.09745	-4.9385	0.000494433	0.0232057	0.136956
A_52_P357829|Gli2	1.31087	6.31062	4.93622	0.000496176	0.0232057	0.133485
A_51_P478581|1700030F18Rik	-0.755314	5.55421	-4.93608	0.000496281	0.0232057	0.133275
A_55_P1970826|Adamts5	-0.729883	5.59135	-4.93512	0.000497021	0.0232057	0.131806
A_55_P2073104|Gm438	0.587675	6.29502	4.93485	0.000497228	0.0232057	0.131396
A_55_P2095709|NAP095610-001	-1.69115	13.094	-4.93414	0.000497776	0.0232057	0.130309
A_55_P1977558|Dip2b	-1.02138	5.33162	-4.93397	0.000497909	0.0232057	0.130045
A_66_P136778|Mapk15	-0.690112	6.54873	-4.93216	0.000499301	0.0232076	0.127291
A_55_P2139615|Ldoc1l	-0.66939	8.23458	-4.93194	0.000499475	0.0232076	0.126948
A_55_P2002819|Rabgap1l	0.771681	7.45742	4.93041	0.000500657	0.0232157	0.124615
A_55_P2170539|TC1642954	-0.809022	5.63015	-4.92972	0.00050119	0.0232157	0.123565
A_51_P348433|Rasal1	-0.815452	6.36878	-4.92773	0.000502733	0.0232157	0.120533
A_55_P2170514|Sfn	-0.968631	7.56789	-4.92651	0.000503685	0.0232157	0.118666
A_55_P1990205|Gm7849	-0.615144	5.61538	-4.92648	0.000503708	0.0232157	0.118622
A_55_P1973373|Vstm2a	-1.003	5.6685	-4.92525	0.000504672	0.0232157	0.116735
A_55_P2237188|A_55_P2237188	-0.841642	5.7369	-4.92484	0.000504988	0.0232157	0.116117
A_52_P383089|Cd4	0.797136	6.09962	4.92118	0.000507855	0.0232719	0.110533
A_51_P138895|Ccdc102a	0.799831	7.01374	4.92096	0.000508029	0.0232719	0.110195
A_51_P191463|H2-M2	0.709838	13.0953	4.92008	0.000508724	0.0232719	0.108846
A_55_P2088685|ENSMUST00000150365	-0.753861	5.57268	-4.91881	0.000509724	0.0232719	0.106909
A_51_P415126|Tgfa	0.794456	6.41822	4.91842	0.000510034	0.0232719	0.106307
A_55_P2078503|AK143478	1.45908	6.51126	4.91702	0.000511139	0.0232874	0.104174
A_55_P2151609|Sorl1	1.37116	6.74679	4.91293	0.000514392	0.0234006	0.0979137
A_55_P2150392|Cpne5	-0.663117	6.3013	-4.91186	0.000515244	0.0234044	0.0962817
A_66_P125973|1700025N23Rik	-0.757597	5.62932	-4.90949	0.000517138	0.0234554	0.0926606
A_55_P2046368|Mapkap1	0.796502	7.0715	4.90808	0.00051827	0.0234561	0.0905033
A_55_P2089076|Msmp	1.19393	7.63121	4.90741	0.00051881	0.0234561	0.0894766
A_55_P1998401|ENSMUST00000110869	0.886129	5.86069	4.90597	0.000519965	0.0234561	0.0872822
A_55_P2184676|ENSMUST00000106459	-0.652186	6.20098	-4.90564	0.000520235	0.0234561	0.0867689
A_55_P1966928|Lnx1	1.12891	6.36251	4.90193	0.000523233	0.0235563	0.0811003
A_51_P179919|Ces2e	0.937623	6.7308	4.89622	0.000527893	0.0236054	0.0723494
A_52_P49578|Kcnmb3	-0.846421	5.93845	-4.89593	0.000528125	0.0236054	0.0719166
A_55_P1994117|Ifnl3	-0.796922	7.00913	-4.89418	0.000529565	0.0236054	0.0692297
A_55_P2044468|Marf1	0.803278	7.3171	4.89374	0.000529929	0.0236054	0.0685521
A_55_P1986053|Pcnx	0.558407	9.22519	4.89329	0.000530296	0.0236054	0.0678696
A_52_P446457|Ly6g6f	-0.942939	5.43786	-4.89323	0.000530348	0.0236054	0.0677725
A_55_P2100834|Sprtn	0.759521	5.85872	4.89176	0.000531556	0.0236054	0.065526
A_55_P2143025|Sema3c	1.09177	6.14912	4.89173	0.000531579	0.0236054	0.0654833
A_52_P537852|Fam120b	0.802394	6.98144	4.89129	0.000531947	0.0236054	0.0648013
A_51_P487690|Ifi44	0.760804	6.53111	4.89113	0.000532078	0.0236054	0.0645577
A_55_P1999601|Gm10631	0.83636	13.4432	4.88625	0.000536122	0.0237399	0.0570873
A_51_P106455|Nr0b1	-0.675284	5.69052	-4.88559	0.000536672	0.0237399	0.0560749
A_55_P2005213|Ces2c	1.00848	14.5664	4.88333	0.00053856	0.0237637	0.0526093
A_55_P2124258|Vmn1r230	-0.787205	6.09001	-4.88308	0.00053877	0.0237637	0.0522241
A_52_P383089|Cd4	1.14024	5.85402	4.87398	0.000546445	0.0240673	0.0382643
A_55_P1985945|A_55_P1985945	0.757722	14.3519	4.871	0.000548981	0.024119	0.0336952
A_51_P442097|Slc41a3	1.60846	7.87102	4.86946	0.000550298	0.024119	0.0313303
A_55_P2014328|A_55_P2014328	-0.736201	7.48842	-4.86851	0.000551115	0.024119	0.0298665
A_55_P2013617|ENSMUST00000103542	-0.87522	5.49172	-4.86727	0.000552182	0.024119	0.0279572
A_55_P2005145|Zfp455	0.665203	6.60932	4.86672	0.000552647	0.024119	0.0271261
A_55_P1962164|ENSMUST00000163475	0.655427	6.43425	4.86669	0.000552676	0.024119	0.0270751
A_51_P362554|Olfr1307	1.03588	6.77611	4.86538	0.000553808	0.024119	0.0250558
A_55_P2131303|A_55_P2131303	-0.81795	14.1222	-4.8652	0.000553958	0.024119	0.0247888
A_51_P518919|Cdh7	-0.634899	5.3753	-4.86202	0.000556708	0.0241871	0.0199008
A_55_P2024282|ENSMUST00000138176	-0.742709	6.02208	-4.86083	0.000557738	0.0241871	0.0180766
A_55_P2101944|A_55_P2101944	-3.54468	11.9442	-4.86016	0.000558323	0.0241871	0.0170415
A_55_P2080995|Tgif2lx1	0.606845	6.9874	4.85972	0.000558702	0.0241871	0.0163718
A_55_P2032775|A_55_P2032775	0.989932	5.64648	4.85674	0.000561299	0.0242338	0.0117944
A_51_P109369|Fbxo32	0.784627	6.31251	4.85651	0.000561501	0.0242338	0.0114401
A_51_P117226|ENSMUST00000049389	0.699283	6.09706	4.85575	0.000562168	0.0242338	0.0102674
A_55_P2037827|Bmp10	0.894694	5.49298	4.85155	0.000565861	0.0243302	0.0038043
A_55_P2042319|Cyp2d40	-1.00378	13.517	-4.85138	0.000566005	0.0243302	0.00355367
A_51_P123314|Olfr74	-0.674879	5.83607	-4.85032	0.000566949	0.0243364	0.00190987
A_55_P1994062|Emx2os	-1.20164	5.63163	-4.84846	0.00056859	0.0243725	-0.000943098
A_55_P2080460|A_55_P2080460	-0.734805	7.1901	-4.84647	0.000570353	0.024376	-0.00399936
A_51_P342906|Sh3bp1	0.758475	6.12471	4.84543	0.000571284	0.024376	-0.00561005
A_55_P2067682|Atp5l	0.701843	13.7962	4.84462	0.000572003	0.024376	-0.00685146
A_51_P414927|Pigw	0.807844	5.95156	4.84461	0.000572012	0.024376	-0.00686617
A_66_P100419|ENSMUST00000094754	1.16069	7.19332	4.84387	0.000572677	0.024376	-0.00801397
A_52_P89567|Rhob	0.840496	6.59642	4.84147	0.00057482	0.0244047	-0.0117009
A_55_P2145977|Fbxw15	-0.646555	6.59593	-4.84132	0.000574954	0.0244047	-0.0119309
A_51_P128575|Scgb1a1	-0.849695	6.2108	-4.83913	0.000576923	0.0244143	-0.0153053
A_55_P2144305|A_55_P2144305	-0.726967	8.99745	-4.83907	0.000576978	0.0244143	-0.0153987
A_55_P1985519|ENSMUST00000036360	0.57753	16.387	4.83839	0.000577587	0.0244143	-0.0164409
A_55_P2033917|Fut10	1.1994	6.14046	4.83656	0.000579242	0.0244224	-0.0192658
A_55_P2124026|Synj2	1.15169	12.1472	4.83474	0.000580888	0.0244224	-0.0220659
A_55_P2076749|Cad	-1.45065	6.89188	-4.83414	0.000581429	0.0244224	-0.0229859
A_55_P2025911|Sms	0.623419	6.32968	4.83386	0.000581682	0.0244224	-0.0234149
A_55_P1961325|ENSMUST00000121170	-1.16351	6.57671	-4.83374	0.000581792	0.0244224	-0.023601
A_55_P2092350|A_55_P2092350	-0.985528	5.83535	-4.83118	0.000584124	0.0244775	-0.0275503
A_51_P123604|Ppwd1	0.633724	6.54119	4.83053	0.000584713	0.0244775	-0.0285455
A_51_P447785|Cyp2c55	1.4702	7.95389	4.8293	0.00058584	0.024491	-0.0304466
A_55_P2029116|Pex11g	-0.656543	6.03684	-4.82689	0.000588046	0.0245495	-0.034157
A_51_P103222|Slc39a4	1.64656	13.8027	4.82339	0.000591269	0.0246503	-0.0395531
A_55_P2166884|Gm5481	0.618956	13.0597	4.81689	0.000597309	0.0248588	-0.0495859
A_51_P253481|Ces1g	-1.18033	10.46	-4.81586	0.000598272	0.0248588	-0.0511773
A_55_P1959374|Olfr898	-0.76599	5.38009	-4.81538	0.000598722	0.0248588	-0.0519191
A_55_P2033084|Zdhhc20	0.622457	6.454	4.81265	0.000601285	0.0249312	-0.0561359
A_55_P2170589|Chchd2	-0.876635	5.35178	-4.81147	0.000602396	0.0249433	-0.057958
A_55_P2054663|Cox4i2	-0.854767	7.85141	-4.80988	0.000603886	0.024971	-0.0603983
A_55_P2063426|A_55_P2063426	0.921998	7.17277	4.80796	0.000605705	0.0250122	-0.0633671
A_51_P256384|Atp2b2	2.28026	8.25945	4.80545	0.000608092	0.0250178	-0.06725
A_66_P133993|Gm5093	1.03605	9.58998	4.80536	0.000608177	0.0250178	-0.0673879
A_55_P2038111|Tmem104	-0.831269	5.84496	-4.80522	0.000608305	0.0250178	-0.0675966
A_55_P2115900|Dsg1b	-0.855738	5.63505	-4.80408	0.000609394	0.0250287	-0.0693614
A_51_P328748|Vmn1r80	-1.00104	5.72616	-4.80294	0.000610479	0.0250395	-0.071118
A_55_P1986426|G6bos	-0.773798	6.18173	-4.80191	0.000611464	0.0250461	-0.0727095
A_51_P352357|Ldhal6b	0.620728	6.3384	4.79768	0.000615532	0.0251417	-0.0792567
A_55_P2181181|A_55_P2181181	-0.690086	5.77987	-4.79715	0.000616046	0.0251417	-0.0800816
A_51_P464308|Gnb4	0.702542	5.81646	4.79691	0.000616274	0.0251417	-0.0804468
A_52_P144297|Tspyl3	0.649723	6.15432	4.79403	0.000619058	0.0251467	-0.0848968
A_55_P2005720|A_55_P2005720	1.24645	10.3421	4.79387	0.000619214	0.0251467	-0.0851463
A_55_P2137853|A_55_P2137853	1.32036	6.72088	4.79318	0.000619888	0.0251467	-0.0862199
A_55_P2153517|Enho	-2.24251	10.3395	-4.79239	0.000620653	0.0251467	-0.0874378
A_55_P2165889|Akap17b	1.65662	7.63797	4.79143	0.000621584	0.0251467	-0.0889182
A_55_P2123557|A_55_P2123557	-0.655592	5.99285	-4.79102	0.000621985	0.0251467	-0.0895543
A_66_P117534|E030025P04Rik	-1.12556	6.99183	-4.79082	0.000622181	0.0251467	-0.0898658
A_55_P2009556|A_55_P2009556	-0.873882	5.26	-4.78716	0.00062576	0.0252578	-0.0955286
A_51_P381006|Olfr557	-0.695171	6.19209	-4.78423	0.000628637	0.0253403	-0.100059
A_55_P1968643|Vmn1r173	-1.08083	6.70481	-4.78254	0.000630307	0.025374	-0.102678
A_55_P2136184|Sva	0.961597	6.68492	4.77952	0.000633302	0.0254609	-0.107359
A_55_P2170519|4933406I18Rik	0.742195	5.82373	4.77624	0.000636563	0.0255528	-0.112431
A_66_P140974|Cnksr1	-1.01534	5.89291	-4.77536	0.000637442	0.0255528	-0.113794
A_52_P457339|Gm1965	-1.10296	5.71891	-4.77462	0.000638188	0.0255528	-0.114949
A_51_P341725|Mesp1	1.13337	5.6657	4.77386	0.000638946	0.0255528	-0.116121
A_55_P2116290|Szrd1	1.04479	13.056	4.772	0.000640812	0.0255643	-0.119
A_55_P2131506|9030624G23Rik	0.781351	7.26319	4.77092	0.000641899	0.0255643	-0.120675
A_52_P165455|Wwp1	0.68082	6.75007	4.77	0.000642827	0.0255643	-0.122101
A_55_P1976077|1700071K01Rik	1.36147	6.79201	4.76917	0.000643661	0.0255643	-0.123382
A_52_P393120|Lyrm9	0.838641	5.95037	4.76752	0.000645338	0.0255643	-0.12595
A_55_P2064572|Fgd5	-0.589297	6.03527	-4.76643	0.00064644	0.0255643	-0.127635
A_52_P4869|Spata20	-0.996064	5.44382	-4.76372	0.000649193	0.0255643	-0.131832
A_55_P2063871|A_55_P2063871	0.675434	11.2718	4.76371	0.000649212	0.0255643	-0.131861
A_55_P2179791|6720473M11Rik	0.948131	8.48275	4.76245	0.000650498	0.0255643	-0.133815
A_55_P2051476|C8a	-1.74495	9.47275	-4.76211	0.000650844	0.0255643	-0.134341
A_55_P2037707|Gm10638	-0.606216	6.34069	-4.76175	0.000651206	0.0255643	-0.13489
A_55_P2131677|A_55_P2131677	-0.677985	6.28208	-4.7616	0.000651362	0.0255643	-0.135126
A_55_P1953256|ENSMUST00000145312	-0.777053	6.13936	-4.76148	0.000651482	0.0255643	-0.135308
A_55_P2080880|Clcnkb	0.701655	6.65755	4.76136	0.000651605	0.0255643	-0.135495
A_55_P2130238|ENSMUST00000107184	-1.09156	5.6199	-4.76114	0.000651832	0.0255643	-0.135839
A_55_P2026748|Zmat1	1.07279	6.58146	4.75822	0.000654836	0.025649	-0.140379
A_55_P2276224|9330175E14Rik	0.89359	6.21027	4.75568	0.000657451	0.0256952	-0.144316
A_66_P136735|1700023F02Rik	-0.704164	5.56593	-4.75469	0.000658473	0.0256952	-0.14585
A_55_P2092730|Wdfy1	1.653	9.49368	4.75462	0.000658549	0.0256952	-0.145963
A_55_P2060284|Itpripl2	-0.685566	6.12993	-4.75242	0.000660823	0.0257509	-0.149367
A_51_P169614|Utp15	0.55651	6.16453	4.75137	0.000661915	0.0257605	-0.150998
A_55_P2145800|TC1685671	1.12482	7.01864	4.75036	0.000662974	0.0257688	-0.152577
A_55_P2098603|AK037423	1.04624	6.43174	4.74824	0.000665189	0.025794	-0.155871
A_52_P55876|Runx2	-0.620732	5.51394	-4.74811	0.000665318	0.025794	-0.156062
A_66_P124239|Gm6557	-0.835061	7.60026	-4.74409	0.00066954	0.0259246	-0.16231
A_55_P2062015|Acyp1	0.669511	7.26375	4.74283	0.000670872	0.025929	-0.164273
A_55_P2045966|Gm6288	-0.946853	5.60266	-4.74203	0.00067171	0.025929	-0.165506
A_52_P654534|Dmbx1	-0.981848	5.41456	-4.74156	0.000672207	0.025929	-0.166237
A_55_P2175318|Dfna5	-0.779677	5.57123	-4.73741	0.000676616	0.0259867	-0.172694
A_55_P1956179|Git2	1.60538	9.25818	4.73719	0.000676847	0.0259867	-0.173031
A_51_P125679|Rec114	-1.49559	6.44806	-4.73642	0.000677672	0.0259867	-0.174234
A_55_P1983085|Adam39	1.07364	6.00566	4.73496	0.00067923	0.0259867	-0.176502
A_66_P114244|2310046K23Rik	-0.736547	5.47921	-4.73473	0.00067948	0.0259867	-0.176865
A_55_P2167803|Abi3bp	0.835418	6.17759	4.73428	0.000679964	0.0259867	-0.177569
A_55_P1966470|A_55_P1966470	1.59383	6.19852	4.73416	0.000680093	0.0259867	-0.177757
A_55_P1982156|Nelfcd	0.940048	15.3086	4.73357	0.000680724	0.0259867	-0.178672
A_52_P246189|Cbln3	-0.928017	5.50899	-4.73289	0.000681454	0.0259867	-0.179731
A_55_P1975405|Ylpm1	0.731564	6.04117	4.73215	0.000682243	0.0259867	-0.180873
A_55_P2092219|Serpina9	-1.25791	7.13627	-4.73048	0.000684045	0.0260228	-0.183479
A_51_P150302|Crtam	-1.05908	5.78332	-4.72532	0.00068962	0.0262021	-0.191497
A_51_P505662|Noxred1	0.682497	6.2416	4.72201	0.000693228	0.0263064	-0.196651
A_55_P2136827|Wfdc16	0.813827	5.80909	4.71994	0.000695501	0.0263598	-0.199885
A_55_P1953132|Rpl21	0.784531	14.0142	4.71801	0.000697617	0.0264071	-0.202885
A_51_P275268|4933421I07Rik	-0.782178	5.89609	-4.71706	0.00069866	0.0264137	-0.20436
A_55_P2116868|A130010J15Rik	-0.607694	6.28549	-4.71437	0.000701635	0.0264933	-0.208558
A_66_P135885|Olfr671	-0.859276	6.79578	-4.71352	0.000702577	0.0264959	-0.209883
A_55_P2169259|Cyp3a25	0.676302	14.3264	4.71102	0.000705348	0.0265509	-0.213771
A_51_P104897|Itpr3	0.776877	7.62981	4.70996	0.000706532	0.0265509	-0.215428
A_55_P2013710|Apoc3	0.574676	9.16592	4.70928	0.000707288	0.0265509	-0.216484
A_55_P1985070|Robo1	1.29562	9.42066	4.70807	0.00070864	0.0265509	-0.218371
A_55_P2111267|Lhx9	-1.19453	6.42124	-4.70677	0.000710095	0.0265509	-0.220397
A_55_P2142728|ENSMUST00000094140	0.828358	11.823	4.70637	0.000710547	0.0265509	-0.221026
A_55_P2091616|Krt222	-0.95929	8.315	-4.70608	0.000710868	0.0265509	-0.221471
A_52_P68893|Ifng	-0.914859	5.82172	-4.70514	0.000711925	0.0265509	-0.222939
A_51_P120589|Olfr181	-0.768089	5.85128	-4.70514	0.000711929	0.0265509	-0.222945
A_55_P2202598|A930004J17Rik	-0.693678	5.36896	-4.70379	0.000713445	0.0265509	-0.225046
A_55_P1966862|Prss32	-0.723022	5.74978	-4.70363	0.00071363	0.0265509	-0.225302
A_51_P517145|Sort1	-0.829948	6.87721	-4.69576	0.000722551	0.0268499	-0.237575
A_51_P511482|Ift57	1.01768	6.43054	4.68594	0.000733862	0.0272006	-0.25292
A_55_P2035182|Pcdh9	-1.08438	5.73617	-4.68546	0.000734418	0.0272006	-0.253669
A_55_P2089799|ENSMUST00000143289	0.583473	6.17004	4.68524	0.000734668	0.0272006	-0.254004
A_55_P1980287|Birc3	0.868342	7.04919	4.68132	0.00073924	0.0273366	-0.260133
A_55_P2043117|Ccdc138	0.60592	16.7019	4.68042	0.000740297	0.0273425	-0.261545
A_55_P2074591|Ppm1h	1.09046	6.74665	4.67839	0.000742679	0.0273972	-0.264719
A_55_P2057132|Scn8a	1.27038	14.4888	4.67546	0.00074613	0.0274912	-0.269299
A_55_P2186544|ENSMUST00000103674	-0.694833	6.16124	-4.67314	0.000748874	0.0275263	-0.272926
A_55_P2121613|Sox4	1.34686	6.16914	4.67302	0.000749016	0.0275263	-0.273113
A_55_P1993880|Rps24	0.57973	13.4387	4.6723	0.000749875	0.0275263	-0.274246
A_52_P322181|Adrb1	0.872925	6.01475	4.6716	0.0007507	0.0275263	-0.275332
A_51_P509140|U2af1l4	-0.723935	8.17675	-4.67065	0.000751828	0.0275345	-0.276815
A_55_P1960655|ENSMUST00000129445	0.726256	11.0967	4.66725	0.000755886	0.0276421	-0.282134
A_55_P2207186|Slc30a7	-1.16047	7.3178	-4.66667	0.000756585	0.0276421	-0.283046
A_55_P1971674|Golga7b	1.18115	13.5729	4.66588	0.000757528	0.0276434	-0.284277
A_55_P1999162|ENSMUST00000111423	0.841583	5.72448	4.66433	0.000759396	0.0276784	-0.286712
A_51_P392385|Smcp	-0.85124	5.47074	-4.6633	0.000760638	0.0276905	-0.288325
A_55_P1983418|Amy1	0.895519	13.9899	4.66036	0.000764184	0.0277863	-0.292921
A_55_P2025891|Fam71e2	-0.668111	5.63119	-4.65961	0.000765096	0.0277863	-0.294099
A_55_P2017487|A_55_P2017487	-0.677213	7.57556	-4.65798	0.000767071	0.0278248	-0.296646
A_51_P428595|Cspp1	-0.721403	5.38042	-4.65545	0.000770156	0.0278945	-0.300612
A_51_P317882|Sectm1b	-0.606998	5.75622	-4.65491	0.000770825	0.0278945	-0.30147
A_51_P109840|Vtn	-0.777794	15.8928	-4.65402	0.00077191	0.0278957	-0.302859
A_55_P2008297|Cd300a	1.66292	8.80269	4.65338	0.000772692	0.0278957	-0.303861
A_55_P2158227|Angpt1	0.837283	6.00923	4.65021	0.000776585	0.0280031	-0.308826
A_55_P1960087|Fam217a	-0.588207	5.56092	-4.64632	0.000781398	0.0281247	-0.31493
A_66_P107734|ENSMUST00000146593	0.764262	12.1932	4.64599	0.000781805	0.0281247	-0.315446
A_55_P2139072|A_55_P2139072	-0.860303	6.08373	-4.644	0.000784282	0.0281268	-0.318571
A_55_P2144651|A_55_P2144651	0.990584	6.00659	4.64368	0.000784678	0.0281268	-0.319069
A_55_P2023163|Oog2	0.584663	6.54107	4.64312	0.000785378	0.0281268	-0.319951
A_55_P2306336|Kcnmb4os2	-0.654205	5.62684	-4.64297	0.000785563	0.0281268	-0.320183
A_52_P393515|Olfr137	-0.913902	5.90699	-4.6383	0.000791407	0.0283028	-0.327507
A_51_P100997|Serpinb3c	0.796521	5.92762	4.63705	0.000792979	0.0283257	-0.329467
A_55_P2008691|A_55_P2008691	0.561829	15.1046	4.63547	0.000794975	0.0283637	-0.331951
A_51_P520966|Icosl	0.774175	6.10703	4.63452	0.000796167	0.028373	-0.333432
A_55_P2126394|Pax5	-1.09509	6.0634	-4.63152	0.000799983	0.0284427	-0.338157
A_55_P2025820|Plcb4	0.722299	5.6361	4.63151	0.000799991	0.0284427	-0.338167
A_55_P2166344|9930021J03Rik	-0.645155	7.54655	-4.62978	0.000802195	0.0284878	-0.340886
A_55_P2177899|Dact1	-0.93564	6.31359	-4.62893	0.000803275	0.0284929	-0.342215
A_55_P2055432|A_55_P2055432	-0.777562	5.7638	-4.62478	0.000808599	0.0286173	-0.348743
A_55_P1985950|Xpnpep2	-0.882926	5.49359	-4.62473	0.000808663	0.0286173	-0.348822
A_55_P1982747|Slc8a3	-0.960912	8.41213	-4.62384	0.000809808	0.0286245	-0.350219
A_55_P2009813|Gm5751	0.685915	5.9941	4.62027	0.000814417	0.0287375	-0.355827
A_55_P2034091|A_55_P2034091	-0.882057	5.46523	-4.6199	0.000814894	0.0287375	-0.356406
A_55_P2103412|Golt1a	1.1092	12.4782	4.61913	0.00081589	0.0287394	-0.357614
A_55_P2279498|4933438K21Rik	0.800878	7.26456	4.61783	0.00081758	0.0287656	-0.359658
A_55_P2127478|AK088220	0.514575	6.30826	4.61506	0.00082119	0.0288454	-0.364011
A_55_P2076861|Sema6d	-0.650293	6.31558	-4.61464	0.000821744	0.0288454	-0.364678
A_55_P2037667|ENSMUST00000056401	-0.657129	5.38247	-4.61257	0.000824457	0.0288782	-0.367935
A_55_P2122653|Dnah3	-0.866648	5.98679	-4.61248	0.000824577	0.0288782	-0.368079
A_51_P123920|Mydgf	0.734915	11.6954	4.61106	0.000826441	0.0289102	-0.370311
A_66_P106509|A_66_P106509	0.709916	12.9558	4.60882	0.000829389	0.0289769	-0.37383
A_55_P1993708|Lrp12	0.780256	7.05316	4.60768	0.000830902	0.0289769	-0.37563
A_55_P2090764|Olfr1459	-0.775438	6.0441	-4.60745	0.000831204	0.0289769	-0.375989
A_55_P2076253|DV659458	0.840183	6.73996	4.60628	0.000832745	0.0289944	-0.37782
A_51_P427530|Pgm1	0.674689	6.21538	4.60563	0.00083361	0.0289944	-0.378846
A_52_P520341|A130023I24Rik	-0.894435	6.70025	-4.60341	0.000836567	0.029064	-0.382345
A_55_P2427377|3110068a07rik	0.771136	8.38085	4.60224	0.000838121	0.0290848	-0.384179
A_51_P131442|Dpf1	2.00614	7.45196	4.60119	0.000839535	0.0291007	-0.385845
A_51_P125345|Lce1b	-0.772304	5.572	-4.60037	0.000840625	0.0291053	-0.387128
A_51_P229363|Trmt10b	0.618691	6.01284	4.59844	0.000843222	0.0291415	-0.390175
A_51_P365318|Pcf11	0.648223	5.94871	4.5977	0.000844209	0.0291415	-0.391331
A_55_P2041082|ENSMUST00000118040	-0.90726	6.38859	-4.59745	0.000844542	0.0291415	-0.391721
A_55_P1974593|A_55_P1974593	0.534728	14.9495	4.59377	0.000849515	0.029253	-0.397524
A_55_P2030761|A_55_P2030761	0.747837	16.2366	4.5927	0.000850963	0.029253	-0.399207
A_52_P467726|Nsg1	0.744686	6.55954	4.59257	0.000851145	0.029253	-0.399418
A_51_P351015|Lta	-0.711252	5.53524	-4.59222	0.000851618	0.029253	-0.399967
A_55_P2029650|Glt6d1	-0.58188	5.74696	-4.5912	0.000853003	0.029256	-0.401573
A_55_P2064292|Col7a1	-0.725154	7.05874	-4.59074	0.00085363	0.029256	-0.402299
A_66_P105886|Olfr33	-0.787632	5.60952	-4.58789	0.000857526	0.0293272	-0.4068
A_55_P2071656|Kcnma1	0.588278	5.95695	4.5876	0.000857918	0.0293272	-0.407251
A_55_P1975181|Acyp1	0.890018	6.90295	4.5871	0.000858596	0.0293272	-0.408032
A_52_P227937|ENSMUST00000050584	-1.0702	8.30182	-4.58519	0.000861221	0.0293839	-0.411049
A_66_P115671|Tmem72	1.19543	6.18389	4.58273	0.000864616	0.0294632	-0.414937
A_55_P2114427|Creb1	0.659114	6.08819	4.5821	0.000865482	0.0294632	-0.415927
A_51_P236412|Cdkl2	0.633013	7.91948	4.58115	0.000866791	0.0294748	-0.41742
A_55_P2155041|Ssbp2	0.922253	10.9284	4.58017	0.000868153	0.0294881	-0.418972
A_55_P2015753|Enho	-2.7281	9.55935	-4.57778	0.000871467	0.0295677	-0.422738
A_55_P2149927|Panct2	-0.742483	5.51045	-4.57699	0.000872562	0.0295719	-0.423979
A_55_P2078611|A_55_P2078611	-0.845029	6.0073	-4.57491	0.00087547	0.0296088	-0.427266
A_51_P475138|Duox1	1.42652	7.35906	4.57482	0.000875596	0.0296088	-0.427409
A_55_P2084970|Klk12	-0.544479	6.21821	-4.57342	0.000877556	0.0296421	-0.429619
A_52_P517174|ENSMUST00000170536	-0.676394	6.13494	-4.57091	0.000881086	0.029701	-0.433586
A_66_P132787|ENSMUST00000103277	-0.748243	5.36335	-4.57079	0.000881251	0.029701	-0.433772
A_52_P284927|Cacfd1	0.730865	6.36348	4.5688	0.000884063	0.0297542	-0.43692
A_66_P132446|Usp15	0.861518	7.08959	4.56808	0.000885078	0.0297542	-0.438054
A_55_P1963889|Nrxn3	-0.85199	5.34549	-4.56722	0.000886295	0.0297542	-0.439412
A_51_P295896|4930452B06Rik	1.21427	5.81088	4.56634	0.000887535	0.0297542	-0.440794
A_66_P123643|Ptbp2	0.674173	6.74587	4.56558	0.000888611	0.0297542	-0.441991
A_55_P2098170|Olfr401	-0.711202	5.58634	-4.56552	0.000888697	0.0297542	-0.442087
A_55_P2028898|Prl2b1	-0.623805	5.45217	-4.56427	0.000890482	0.0297812	-0.44407
A_55_P2122135|Olfr907	0.569195	6.32859	4.56207	0.000893613	0.0298498	-0.447539
A_55_P2053302|A_55_P2053302	0.812044	5.70512	4.56146	0.000894493	0.0298498	-0.448512
A_55_P2007016|Zscan4a	-0.631394	5.52314	-4.55856	0.00089865	0.0299557	-0.453095
A_55_P2114736|Gm7168	-1.11722	6.3121	-4.55385	0.000905443	0.0300739	-0.460538
A_55_P2112892|Dab1	0.542736	8.18544	4.55376	0.000905574	0.0300739	-0.460681
A_51_P475138|Duox1	1.72234	7.68339	4.55361	0.000905794	0.0300739	-0.460922
A_51_P209150|Pcdh10	-0.718658	5.66106	-4.55331	0.000906217	0.0300739	-0.461383
A_55_P2028214|ENSMUST00000172853	-0.994423	5.94705	-4.5521	0.000907984	0.0300739	-0.463308
A_55_P2143683|ENSMUST00000113422	-0.793188	5.60622	-4.55179	0.000908435	0.0300739	-0.463798
A_55_P2363883|Ccnl2	-0.782657	5.63744	-4.55132	0.000909114	0.0300739	-0.464537
A_51_P484599|Spata25	0.618714	6.07518	4.54661	0.000915992	0.0302302	-0.471987
A_51_P336599|Kcne3	0.825046	6.58897	4.54594	0.000916973	0.0302302	-0.473045
A_66_P103493|AA387883	-0.736178	5.47922	-4.54547	0.00091766	0.0302302	-0.473785
A_55_P2102608|Olfr730	-0.944623	6.21617	-4.54456	0.00091901	0.0302302	-0.475239
A_55_P2120000|ENSMUST00000086672	-0.618336	5.58343	-4.54414	0.000919619	0.0302302	-0.475893
A_55_P2138177|Psd3	0.99002	8.19453	4.54402	0.0009198	0.0302302	-0.476087
A_55_P1970570|Rdh8	-0.624758	5.51357	-4.53714	0.000929984	0.030532	-0.486971
A_55_P2052882|Ankrd23	0.579238	7.09149	4.53187	0.000937872	0.0307578	-0.495319
A_55_P2129047|Tlr7	0.785708	5.98696	4.52926	0.000941802	0.030819	-0.499453
A_52_P330214|Fanca	0.707606	6.17152	4.52894	0.000942292	0.030819	-0.499967
A_52_P272945|Ccnh	0.537121	8.12778	4.52788	0.000943893	0.030819	-0.501645
A_55_P2276969|C030034L19Rik	-0.614858	5.58431	-4.52702	0.000945194	0.030819	-0.503006
A_66_P116860|5031434O11Rik	0.628721	5.90741	4.52684	0.000945472	0.030819	-0.503297
A_55_P1992329|Gmpr	-0.692952	5.58115	-4.52661	0.000945815	0.030819	-0.503655
A_55_P1962876|Adam11	0.788302	8.57024	4.52351	0.000950532	0.0309396	-0.508573
A_51_P314701|Cyth1	0.805454	6.37171	4.52223	0.000952492	0.0309404	-0.510609
A_65_P13270|Csnk1g1	0.740303	6.53805	4.52216	0.000952593	0.0309404	-0.510713
A_52_P20906|Twist1	0.616239	5.95346	4.52147	0.000953644	0.0309416	-0.511804
A_55_P2125200|Mterf1b	0.70323	6.31982	4.52043	0.000955241	0.030953	-0.513457
A_51_P120589|Olfr181	-0.727812	5.71953	-4.5198	0.000956212	0.030953	-0.514462
A_55_P2007170|Slc5a2	-0.741655	5.80221	-4.51925	0.000957047	0.030953	-0.515325
A_55_P2091060|Svil	-0.685892	6.45431	-4.51359	0.000965787	0.0311902	-0.524311
A_55_P2079506|ENSMUST00000156679	0.563027	6.38882	4.5128	0.000967012	0.0311902	-0.525564
A_51_P209413|Akap3	-0.680875	5.91427	-4.51251	0.000967456	0.0311902	-0.526018
A_51_P462814|Sars2	-0.677588	8.28821	-4.51047	0.000970629	0.0312594	-0.529254
A_51_P122033|Olfr154	-0.80376	5.36703	-4.50976	0.000971747	0.0312623	-0.530393
A_66_P138055|Dsc3	-0.528848	5.85372	-4.50824	0.000974114	0.0312727	-0.532797
A_52_P351378|Gm94	-0.543477	5.44974	-4.50823	0.000974126	0.0312727	-0.53281
A_55_P2014460|Bdkrb1	-0.919699	5.64539	-4.50655	0.000976772	0.0313246	-0.535491
A_55_P1998751|Ccdc137	-0.650633	7.16955	-4.49952	0.000987858	0.0316468	-0.546647
A_55_P2132104|TC1722392	-0.750605	5.60403	-4.49788	0.000990469	0.0316569	-0.549256
A_55_P2102256|A_55_P2102256	-1.00264	5.4195	-4.49631	0.000992976	0.0316569	-0.551755
A_55_P1958453|Gm9802	-0.797616	6.75998	-4.49594	0.000993563	0.0316569	-0.552339
A_51_P229893|Cts6	-0.631273	5.64083	-4.49528	0.000994614	0.0316569	-0.553385
A_65_P04961|Ntrk2	1.42127	7.03346	4.49487	0.000995274	0.0316569	-0.55404
A_55_P2032362|ENSMUST00000100848	0.743325	6.31787	4.4943	0.000996188	0.0316569	-0.554948
A_51_P127320|Cabs1	-0.660187	5.47987	-4.49424	0.000996275	0.0316569	-0.555034
A_55_P2018442|Tbpl1	-0.73419	5.51163	-4.49411	0.000996496	0.0316569	-0.555253
A_66_P117022|Atp6v1e1	-0.72472	12.0485	-4.49126	0.00100106	0.0317688	-0.559772
A_52_P599624|Pfas	0.717857	6.35838	4.48959	0.00100377	0.0318216	-0.562441
A_55_P1989703|Galnt11	0.532725	8.64335	4.48721	0.00100761	0.0319047	-0.566217
A_55_P2007106|ENSMUST00000121002	-0.782755	5.59444	-4.48667	0.00100849	0.0319047	-0.567077
A_55_P2181348|BY742470	-1.40751	7.78687	-4.48559	0.00101024	0.0319194	-0.568794
A_55_P1994586|Itsn1	-0.600465	6.66514	-4.48509	0.00101105	0.0319194	-0.569587
A_55_P2042126|A_55_P2042126	-0.90345	5.74645	-4.48242	0.00101541	0.0320239	-0.573841
A_51_P405304|Mepe	0.635758	6.23329	4.4778	0.00102299	0.0321946	-0.581194
A_51_P403728|Olfr1412	-0.837202	5.7562	-4.47762	0.00102329	0.0321946	-0.581478
A_55_P2079806|Olfr508	-0.682209	5.67506	-4.47719	0.001024	0.0321946	-0.582166
A_55_P2102683|A_55_P2102683	0.855649	5.66331	4.47654	0.00102507	0.0321949	-0.583196
A_55_P2094731|Sox13	0.703272	8.72493	4.47352	0.00103007	0.0323188	-0.588013
A_55_P2115871|Inpp5j	-0.580661	5.45298	-4.47135	0.00103367	0.0323982	-0.591458
A_51_P100174|Mns1	-0.583236	6.41662	-4.46965	0.00103651	0.032454	-0.594175
A_51_P110759|Slc1a1	-0.63865	5.54805	-4.46891	0.00103775	0.0324547	-0.595355
A_55_P1977303|ENSMUST00000099992	-0.937136	7.35041	-4.46836	0.00103867	0.0324547	-0.596228
A_55_P2176176|Pcdh15	-0.790955	6.13923	-4.46724	0.00104054	0.0324676	-0.598007
A_55_P2139886|Sft2d1	0.957147	7.83053	4.46641	0.00104193	0.0324676	-0.599329
A_51_P108183|Tnmd	-0.716708	5.35234	-4.46605	0.00104254	0.0324676	-0.599902
A_55_P2060138|Cyp2a22	1.10628	5.88374	4.46452	0.00104511	0.0324676	-0.60234
A_55_P2056595|Gm5891	-0.547191	6.09859	-4.46432	0.00104546	0.0324676	-0.602669
A_66_P108462|D830013O20Rik	-0.694817	5.98291	-4.4643	0.00104548	0.0324676	-0.602694
A_55_P2041634|Vps51	-0.708988	10.1532	-4.46216	0.00104909	0.0325265	-0.6061
A_51_P262489|Sst	-0.546863	6.45359	-4.46123	0.00105068	0.0325265	-0.607593
A_55_P2068882|Ccng2	0.767563	6.27186	4.46113	0.00105084	0.0325265	-0.607742
A_55_P2105436|Foxp1	1.04172	5.86246	4.46065	0.00105165	0.0325265	-0.608511
A_55_P1966304|Ren1	-0.800531	7.11567	-4.45902	0.00105442	0.0325698	-0.611109
A_51_P409010|Comp	-0.766456	5.40634	-4.45857	0.0010552	0.0325698	-0.611834
A_55_P2019327|Per1	-0.720403	5.97182	-4.45639	0.00105891	0.0326102	-0.615306
A_51_P388329|Aff3	-0.560735	5.6882	-4.45629	0.00105907	0.0326102	-0.615458
A_55_P1966327|ENSMUST00000184915	0.505048	6.44476	4.45539	0.00106062	0.0326102	-0.616906
A_55_P1957708|Ttll11	-0.815912	6.73233	-4.45529	0.00106079	0.0326102	-0.617062
A_55_P2054708|LOC102638002	-1.04249	6.29808	-4.45397	0.00106305	0.0326467	-0.619167
A_55_P2324425|5830403F22Rik	-0.642488	5.95964	-4.45299	0.00106472	0.0326651	-0.62072
A_55_P2075919|Arhgap40	-0.56412	5.77825	-4.44974	0.00107033	0.0328041	-0.625914
A_55_P2135165|Lcn11	-0.783343	5.6505	-4.44878	0.001072	0.0328221	-0.627451
A_55_P2300276|A_55_P2300276	-0.716368	5.8181	-4.4463	0.00107628	0.0329202	-0.631395
A_51_P123604|Ppwd1	0.724729	6.12843	4.44366	0.00108089	0.0329821	-0.635615
A_51_P111532|Ubash3a	-0.662909	6.01888	-4.44365	0.0010809	0.0329821	-0.635627
A_55_P2146535|Cnr2	0.679863	10.1692	4.44253	0.00108287	0.0329821	-0.637428
A_51_P104569|Olfr148	-0.746926	5.39135	-4.44209	0.00108364	0.0329821	-0.638131
A_55_P1983363|C86187	-1.36043	5.97511	-4.44204	0.00108373	0.0329821	-0.63821
A_55_P2143050|Ear7	-0.593042	5.43697	-4.44086	0.00108579	0.033012	-0.640091
A_55_P1965664|A_55_P1965664	-0.666743	7.91101	-4.43919	0.00108872	0.0330679	-0.642752
A_51_P120066|9330151L19Rik	-0.617775	7.95491	-4.43704	0.0010925	0.0331226	-0.646183
A_55_P1987811|Gm35091	0.693794	6.18029	4.43666	0.00109318	0.0331226	-0.646794
A_55_P1960237|Slc2a6	-1.07849	6.09791	-4.43632	0.00109378	0.0331226	-0.647342
A_52_P627816|Tgm1	-0.924779	7.50315	-4.43524	0.00109569	0.0331384	-0.649061
A_55_P2107987|Slc22a13b-ps	0.765463	6.30836	4.43455	0.00109692	0.0331384	-0.650173
A_66_P130853|4931415C17Rik	-1.21987	5.12376	-4.43418	0.00109757	0.0331384	-0.650761
A_51_P423880|Smarcd3	0.744025	6.53127	4.42913	0.00110657	0.0333428	-0.658828
A_55_P2058388|TC1702193	-0.626357	5.54679	-4.42857	0.00110758	0.0333428	-0.65973
A_55_P1960152|A_55_P1960152	-0.853039	5.70196	-4.42854	0.00110763	0.0333428	-0.659777
A_51_P122035|Nipa1	0.942174	7.01464	4.42708	0.00111024	0.0333883	-0.662103
A_55_P2102195|Lztfl1	0.755621	6.48402	4.42338	0.0011169	0.0335555	-0.668017
A_66_P127262|TC1640761	0.821077	10.0149	4.42226	0.00111892	0.0335831	-0.669806
A_55_P2064015|Fam122c	-0.679253	6.63304	-4.42089	0.00112142	0.033625	-0.672012
A_55_P1996186|Olfr770	-0.63949	5.94362	-4.41943	0.00112407	0.0336575	-0.674348
A_55_P2116305|Tnfrsf25	0.882185	5.76162	4.41907	0.00112472	0.0336575	-0.674915
A_51_P487818|Fabp1	-1.41579	15.4898	-4.41788	0.00112688	0.0336891	-0.676813
A_55_P2052131|NAP059579-1	-0.700149	5.60516	-4.41558	0.00113109	0.0337818	-0.680501
A_51_P185112|Tsga13	-0.652083	5.66791	-4.41272	0.00113635	0.0338835	-0.685083
A_52_P466853|Bmyc	0.792621	9.44051	4.41251	0.00113673	0.0338835	-0.685413
A_52_P269672|Sox8	-0.779438	5.41688	-4.40929	0.00114267	0.0340245	-0.69057
A_51_P239737|Pigr	-0.611472	12.8974	-4.40874	0.00114369	0.0340245	-0.691452
A_55_P2062953|Amh	-0.926939	5.51804	-4.40746	0.00114607	0.0340619	-0.693504
A_55_P1973238|Ksr1	-0.764265	7.1835	-4.40474	0.00115112	0.0341749	-0.697854
A_55_P2181176|Nipal3	-0.717993	5.55917	-4.40421	0.00115211	0.0341749	-0.698707
A_55_P2083368|Gm2044	-0.64257	7.0779	-4.40274	0.00115486	0.0341797	-0.701061
A_55_P1955906|Stat1	0.592288	5.82388	4.40265	0.00115503	0.0341797	-0.701206
A_52_P236233|Gast	1.30212	6.87422	4.40232	0.00115565	0.0341797	-0.701733
A_51_P109369|Fbxo32	0.833031	6.11623	4.39966	0.00116063	0.0342549	-0.705987
A_55_P1974377|Defb26	-0.774111	5.48412	-4.39933	0.00116127	0.0342549	-0.706529
A_52_P597461|Skil	0.668585	6.13667	4.39917	0.00116156	0.0342549	-0.706783
A_55_P2075298|Atp8a1	1.09603	13.5191	4.39814	0.00116351	0.034279	-0.708435
A_51_P115535|Olfr339	-0.684256	5.5794	-4.39653	0.00116654	0.0343352	-0.711013
A_52_P612537|Ss18l1	0.661974	6.41033	4.39514	0.00116918	0.0343606	-0.713243
A_55_P2169227|Ccdc184	-1.0027	5.61797	-4.39488	0.00116966	0.0343606	-0.713654
A_55_P2160296|Olfm1	-0.955386	5.42863	-4.39411	0.00117112	0.0343702	-0.714885
A_55_P2424042|Ttn	-0.613509	5.61939	-4.39335	0.00117257	0.0343797	-0.71611
A_55_P2074982|Lyar	0.688559	5.99773	4.39248	0.00117424	0.0343953	-0.71751
A_55_P2139430|A_55_P2139430	0.952144	14.4103	4.39017	0.00117864	0.0344911	-0.721212
A_51_P236864|Parp8	0.61761	5.77363	4.38908	0.00118072	0.0345103	-0.722955
A_52_P654108|Dync1li2	0.798849	6.04558	4.3882	0.00118242	0.0345103	-0.724374
A_51_P421223|Fv1	-0.559174	6.33594	-4.38805	0.0011827	0.0345103	-0.724609
A_55_P2075794|Tti2	-0.704892	10.0165	-4.38604	0.00118656	0.0345587	-0.727834
A_55_P2078433|Mcoln2	0.707563	5.92363	4.38548	0.00118764	0.0345587	-0.72873
A_51_P107176|Slc25a54	-0.665465	5.52429	-4.38502	0.00118853	0.0345587	-0.729469
A_51_P122033|Olfr154	-0.580924	5.38892	-4.38462	0.0011893	0.0345587	-0.73011
A_51_P228817|ENSMUST00000127420	0.880504	6.37536	4.38424	0.00119003	0.0345587	-0.730723
A_55_P2109827|Tank	0.6462	6.4757	4.38239	0.00119361	0.0346268	-0.733688
A_66_P121171|Gm15413	-0.526814	7.52565	-4.38185	0.00119466	0.0346268	-0.734554
A_51_P511250|Fam46b	-0.702375	6.26343	-4.38099	0.00119632	0.0346421	-0.735931
A_55_P2067623|Gm9796	-0.754658	5.75453	-4.37742	0.00120329	0.0347941	-0.741674
A_55_P2052897|Arhgap30	0.906022	5.89975	4.37581	0.00120644	0.0347941	-0.744257
A_55_P2042615|Gm12576	-0.802261	6.94663	-4.37567	0.00120671	0.0347941	-0.744481
A_52_P203798|Mras	-0.660499	6.31019	-4.37549	0.00120706	0.0347941	-0.744764
A_55_P2165120|Cblb	-1.03298	7.0645	-4.37526	0.0012075	0.0347941	-0.745128
A_51_P165602|Lbx2	-0.703098	6.76375	-4.37445	0.0012091	0.0347941	-0.746437
A_55_P2277171|Gm10134	0.686257	6.30196	4.37417	0.00120965	0.0347941	-0.746887
A_55_P2074045|TC1640857	-0.56413	6.79541	-4.37363	0.00121072	0.0347941	-0.747759
A_55_P2001223|Mpz	-0.916081	5.96812	-4.3717	0.00121452	0.0348704	-0.750857
A_55_P1955360|Gm4881	-0.585438	8.94255	-4.37007	0.00121774	0.0349219	-0.753477
A_52_P436643|Asah2	0.728569	7.71997	4.36963	0.00121861	0.0349219	-0.754178
A_55_P2128492|Rap1a	0.998311	6.65536	4.36804	0.00122175	0.034979	-0.756726
A_55_P2175489|Sfxn5	0.572098	6.03214	4.36739	0.00122305	0.0349835	-0.757782
A_55_P1965979|Ccl25	-0.90418	6.08955	-4.36655	0.00122471	0.0349979	-0.759118
A_55_P2016601|Lce1l	-0.698942	5.62544	-4.36565	0.00122652	0.0350168	-0.760579
A_55_P2164035|A_55_P2164035	-0.694732	6.47091	-4.36465	0.00122851	0.0350322	-0.762185
A_51_P139651|Nos3	-0.662904	6.6095	-4.36422	0.00122936	0.0350322	-0.762867
A_55_P2183549|ENSMUST00000119175	-1.44757	6.50158	-4.36188	0.00123406	0.0351041	-0.766637
A_55_P2062513|Pdzrn3	-0.906535	8.65619	-4.36181	0.00123419	0.0351041	-0.766743
A_66_P128631|Cinp	1.0599	7.47272	4.36115	0.00123551	0.0351087	-0.767797
A_55_P2106459|Zfhx3	0.66088	8.71834	4.3604	0.00123701	0.0351187	-0.769002
A_55_P2061879|Opn4	-0.697148	6.21635	-4.35792	0.00124201	0.0351928	-0.77299
A_55_P2108825|A_55_P2108825	-0.744286	5.50529	-4.35757	0.00124272	0.0351928	-0.773553
A_55_P2121484|Smo	-0.636449	7.31745	-4.35698	0.00124392	0.0351928	-0.774507
A_51_P516198|4930468A15Rik	-0.664134	5.66745	-4.3568	0.00124428	0.0351928	-0.774791
A_55_P2332401|A_55_P2332401	-0.546719	6.17979	-4.35625	0.0012454	0.0351928	-0.775685
A_51_P207751|Guca1a	0.659798	6.10391	4.35356	0.00125086	0.0353141	-0.780004
A_55_P2386622|ENSMUST00000164855	0.753301	6.06882	4.34984	0.00125846	0.0354542	-0.785998
A_55_P2075874|NAP124045-1	-0.883356	5.60194	-4.34964	0.00125887	0.0354542	-0.786316
A_55_P2101956|TC1768399	-0.638592	6.14135	-4.34942	0.00125932	0.0354542	-0.786668
A_55_P2293146|4930545H06Rik	0.862448	5.86227	4.34399	0.0012705	0.0356721	-0.795406
A_52_P509616|ENSMUST00000178895	-0.932338	5.6909	-4.34352	0.00127148	0.0356721	-0.79617
A_55_P2169198|TC1647349	-0.805553	7.4275	-4.34308	0.00127239	0.0356721	-0.796882
A_51_P412926|Krt27	-0.51916	5.69096	-4.34289	0.00127278	0.0356721	-0.797186
A_55_P1969156|Pam	0.788453	6.3405	4.34282	0.00127292	0.0356721	-0.797288
A_66_P102954|Gm2155	0.678359	6.40188	4.34186	0.00127493	0.0356732	-0.798847
A_51_P259318|Fbrs	-0.797651	7.77987	-4.34168	0.0012753	0.0356732	-0.799137
A_66_P115378|Orc2	0.504374	6.15179	4.33833	0.00128226	0.035835	-0.804518
A_55_P1966731|Ifi203	0.759295	6.46164	4.33704	0.00128496	0.0358774	-0.806596
A_55_P2069083|Galnt12	0.628852	6.28596	4.33632	0.00128647	0.0358868	-0.807762
A_51_P314107|Gsdma	-0.658094	5.77582	-4.33436	0.00129059	0.0359688	-0.810923
A_51_P386899|Mfsd7c	1.14635	7.75347	4.33333	0.00129276	0.0359962	-0.812582
A_55_P2072193|Firre	-0.604055	7.17585	-4.33192	0.00129573	0.036038	-0.814851
A_55_P2037657|Gm10427	0.653127	6.92566	4.331	0.00129767	0.036038	-0.816329
A_52_P535623|Hook1	-1.14648	6.986	-4.33094	0.00129781	0.036038	-0.816438
A_55_P2051274|ENSMUST00000173312	0.575424	6.57462	4.32911	0.00130167	0.0361123	-0.819375
A_55_P2156638|Adgrg5	0.870797	5.64484	4.32729	0.00130555	0.0361867	-0.822312
A_55_P2123421|Dnal4	-0.674292	6.91996	-4.32624	0.00130779	0.0361977	-0.824008
A_55_P2247275|D330013E07Rik	-0.695243	6.34011	-4.32599	0.00130832	0.0361977	-0.824412
A_55_P2173005|Dnase2a	1.36708	11.3959	4.31934	0.00132258	0.0365507	-0.835128
A_51_P483280|Prnp	0.68679	10.7029	4.31889	0.00132357	0.0365507	-0.835866
A_55_P2032718|Klra9	0.547672	5.9141	4.31837	0.00132468	0.0365507	-0.8367
A_52_P87843|Aldh1a3	0.861306	5.74253	4.31541	0.00133109	0.0366333	-0.841469
A_55_P2037737|Alad	-0.899628	6.35499	-4.31537	0.00133118	0.0366333	-0.841533
A_55_P2016490|Ylpm1	0.554774	6.24702	4.31488	0.00133225	0.0366333	-0.842332
A_55_P2049196|Ifna16	-0.4922	6.2625	-4.31477	0.00133249	0.0366333	-0.842511
A_55_P2144120|Bcl2l2	0.902442	7.07596	4.31384	0.00133451	0.0366556	-0.844004
A_55_P2133315|Steap2	-1.00765	7.19774	-4.31195	0.00133863	0.0367356	-0.847051
A_55_P1996314|Amy2a5	1.591	9.68902	4.31001	0.00134288	0.036788	-0.850185
A_51_P116755|Cap2	-0.864919	5.38948	-4.30998	0.00134295	0.036788	-0.850241
A_66_P111858|ENSMUST00000121383	0.735727	6.78356	4.30704	0.00134941	0.0368877	-0.854982
A_55_P2039061|Trim12c	-0.589586	6.68768	-4.30618	0.0013513	0.0368877	-0.856369
A_51_P159402|Gcat	0.728654	13.2274	4.30454	0.00135494	0.0368877	-0.859026
A_66_P109276|ENSMUST00000117804	-1.18847	6.21557	-4.30402	0.00135609	0.0368877	-0.859866
A_55_P2178748|Gja5	-0.589255	6.24245	-4.30397	0.0013562	0.0368877	-0.859944
A_55_P1988804|Stom	-0.678671	6.63129	-4.30377	0.00135663	0.0368877	-0.860258
A_55_P2053273|St6galnac6	-0.70483	5.77269	-4.30231	0.00135988	0.0368877	-0.862626
A_51_P461828|Tbp	0.65272	5.85384	4.30205	0.00136047	0.0368877	-0.863051
A_55_P1952668|LOC105242408	-0.729996	6.09323	-4.30177	0.00136108	0.0368877	-0.863497
A_55_P2094945|BG067755	-0.733973	6.1017	-4.3012	0.00136235	0.0368877	-0.864421
A_55_P2085731|Stk38	0.81827	5.86079	4.30119	0.00136238	0.0368877	-0.864437
A_55_P2106800|Bglap	-0.965459	6.23808	-4.30037	0.00136419	0.0368877	-0.865752
A_55_P1975947|8430419L09Rik	0.893928	14.5592	4.30017	0.00136463	0.0368877	-0.866073
A_55_P1955120|Fam69c	-0.734269	5.69048	-4.29999	0.00136505	0.0368877	-0.866378
A_55_P2177273|Kcna6	0.650989	8.45233	4.29974	0.00136561	0.0368877	-0.866783
A_55_P2036952|A_55_P2036952	-0.598681	7.37445	-4.29957	0.00136599	0.0368877	-0.867054
A_55_P2065046|ENSMUST00000190159	0.550251	7.59092	4.29648	0.00137291	0.0370417	-0.872051
A_55_P1997167|Kdm5c	-0.656311	7.23477	-4.29558	0.00137492	0.0370632	-0.8735
A_55_P2020361|Lzts3	0.96351	11.9718	4.29389	0.00137873	0.0371299	-0.876236
A_55_P2413727|Gm20611	0.513072	5.88963	4.2934	0.00137983	0.0371299	-0.877026
A_55_P2016203|ENSMUST00000043966	0.687213	5.91856	4.29003	0.00138745	0.0372582	-0.882467
A_55_P1996613|A_55_P1996613	1.231	13.8726	4.28993	0.00138768	0.0372582	-0.88263
A_55_P2027337|Gm32934	0.882954	11.9555	4.28967	0.00138828	0.0372582	-0.883055
A_55_P2027142|A_55_P2027142	0.642265	6.33729	4.28813	0.00139177	0.037319	-0.88554
A_55_P1999556|Ccdc62	0.63231	6.61836	4.2853	0.00139823	0.0374593	-0.890119
A_66_P122060|4833418N02Rik	0.691137	6.71155	4.28474	0.00139951	0.0374607	-0.891026
A_55_P2012166|Spata6	0.777289	6.25913	4.28352	0.00140231	0.0375026	-0.893
A_51_P397437|Prss46	-0.954266	5.74736	-4.28268	0.00140423	0.037521	-0.894355
A_51_P344947|Rab1b	0.572585	12.0819	4.28102	0.00140805	0.0375649	-0.897036
A_55_P2067066|8430429K09Rik	-0.643027	5.37381	-4.28005	0.0014103	0.0375649	-0.898617
A_51_P415126|Tgfa	0.662726	6.41694	4.27989	0.00141067	0.0375649	-0.898877
A_55_P2065527|Mok	-0.748269	6.07082	-4.27983	0.00141081	0.0375649	-0.898975
A_55_P2019743|ENSMUST00000121749	0.666008	6.03276	4.27779	0.00141553	0.0376576	-0.902276
A_55_P1974845|Pde1a	0.850618	6.2614	4.27629	0.001419	0.0376917	-0.904695
A_55_P1954461|Ptdss1	0.704654	6.73807	4.27617	0.00141929	0.0376917	-0.904899
A_66_P129508|Hyls1	0.869967	5.61864	4.27317	0.00142628	0.0378442	-0.909753
A_55_P2223851|AK036131	1.14888	6.2384	4.27167	0.00142978	0.0379042	-0.91218
A_55_P2147803|Madcam1	-0.791575	6.16343	-4.26921	0.00143555	0.0380239	-0.91616
A_51_P107807|Olfr586	-0.773198	5.35967	-4.26744	0.00143973	0.0380707	-0.919034
A_55_P2226675|B930078G14Rik	0.892329	7.12643	4.26733	0.00143997	0.0380707	-0.919202
A_52_P89335|Tmie	1.17495	9.28817	4.26687	0.00144107	0.0380707	-0.919953
A_55_P1963234|Olfr1396	-0.862772	5.93834	-4.26629	0.00144243	0.0380737	-0.92089
A_55_P2011151|Tmprss3	0.971888	14.6146	4.2656	0.00144407	0.0380742	-0.92201
A_51_P194628|Tango6	0.935705	8.7371	4.26523	0.00144495	0.0380742	-0.922616
A_55_P2106079|ENSMUST00000085094	0.671069	6.429	4.26151	0.00145378	0.038241	-0.928635
A_51_P377537|Olfr1066	-0.568078	5.51228	-4.2615	0.0014538	0.038241	-0.928647
A_55_P2027995|Rpl10l	-0.867939	5.70617	-4.26067	0.00145579	0.0382551	-0.93
A_55_P2064401|A_55_P2064401	-0.670112	5.38888	-4.25999	0.0014574	0.0382551	-0.931096
A_52_P505192|Ntn3	0.667712	8.06296	4.2597	0.0014581	0.0382551	-0.93157
A_51_P106455|Nr0b1	-0.628601	5.77845	-4.25885	0.00146013	0.0382753	-0.932944
A_55_P2066533|A_55_P2066533	0.550554	15.2737	4.25755	0.00146324	0.0382991	-0.935048
A_51_P483511|Dock8	1.09527	8.07605	4.25742	0.00146356	0.0382991	-0.935261
A_66_P129769|Sik2	0.721563	6.07537	4.25644	0.00146591	0.0383276	-0.936847
A_51_P239214|Boll	-1.15402	5.87248	-4.24953	0.00148262	0.0387119	-0.948055
A_52_P457567|Slc4a4	1.05983	7.26219	4.24916	0.00148353	0.0387119	-0.948664
A_51_P107053|Ubqln3	-0.766799	5.59229	-4.24847	0.00148521	0.0387119	-0.94978
A_66_P105526|Mamld1	-0.668061	6.50819	-4.24788	0.00148665	0.0387119	-0.950742
A_51_P122035|Nipa1	0.712155	7.08765	4.24775	0.00148696	0.0387119	-0.950946
A_51_P116421|Abcc5	0.730476	6.69769	4.24635	0.00149038	0.0387639	-0.953216
A_55_P2133646|Cep162	0.80744	5.78461	4.24589	0.00149151	0.0387639	-0.953963
A_55_P1956513|ENSMUST00000184625	-0.804607	6.42309	-4.24443	0.00149508	0.0388237	-0.956331
A_51_P120875|Olfr713	0.671418	5.71468	4.24318	0.00149815	0.0388703	-0.958359
A_55_P2360845|4930598N05Rik	-0.898406	6.24167	-4.24183	0.00150148	0.0389234	-0.960551
A_55_P2096722|Gm13420	-0.670047	6.27537	-4.24031	0.00150523	0.0389846	-0.963019
A_55_P2091889|2210015D19Rik	-0.758059	6.39689	-4.23984	0.00150641	0.0389846	-0.963789
A_52_P343661|Lcn10	-0.634821	6.3512	-4.2387	0.00150922	0.0390244	-0.965636
A_52_P414368|Tmem30b	-0.625839	5.95733	-4.23786	0.0015113	0.039045	-0.966999
A_52_P257041|Nudt6	0.825885	6.46618	4.237	0.00151343	0.0390667	-0.968387
A_55_P1992179|Tars2	1.07636	10.9967	4.23501	0.00151838	0.0391614	-0.971618
A_55_P1972510|Zfp944	0.73967	6.54033	4.23251	0.00152464	0.0392894	-0.975681
A_55_P2083405|A_55_P2083405	0.559192	6.26201	4.23122	0.00152789	0.0393399	-0.977787
A_51_P243755|Slc10a2	-1.71115	9.73792	-4.23064	0.00152933	0.0393436	-0.978717
A_51_P483483|4632404H12Rik	0.598392	6.3906	4.22772	0.00153669	0.0394792	-0.983463
A_51_P396297|Hsdl1	0.677012	6.16368	4.22734	0.00153764	0.0394792	-0.984077
A_51_P169415|Parvb	-0.742041	5.79751	-4.22701	0.00153849	0.0394792	-0.984621
A_55_P1971137|A_55_P1971137	0.955451	6.35183	4.2255	0.00154231	0.0395438	-0.987072
A_55_P2141841|CO807821	0.704995	5.80266	4.2245	0.00154484	0.0395602	-0.988698
A_55_P1977014|1700034J04Rik	-0.794403	6.11393	-4.2235	0.00154739	0.0395602	-0.990324
A_55_P2111331|Klhl32	-1.19143	8.06381	-4.22337	0.00154773	0.0395602	-0.990543
A_55_P2028595|AW551984	0.839848	8.66075	4.2232	0.00154814	0.0395602	-0.990806
A_51_P107176|Slc25a54	-0.600023	5.81033	-4.22156	0.00155232	0.0395631	-0.993473
A_51_P240723|1700022A21Rik	0.95674	9.62633	4.22111	0.00155349	0.0395631	-0.994213
A_51_P346445|Hspb7	-0.765093	5.61069	-4.22062	0.00155475	0.0395631	-0.995014
A_52_P259402|Dsg3	-0.935643	5.42155	-4.22015	0.00155594	0.0395631	-0.995769
A_55_P2017826|Myb	-0.593765	5.85031	-4.22013	0.00155599	0.0395631	-0.995805
A_55_P2079516|Mpp1	0.646	6.60365	4.2201	0.00155606	0.0395631	-0.995847
A_55_P2126050|A_55_P2126050	0.623239	6.61042	4.21943	0.00155778	0.0395738	-0.996939
A_55_P1952156|A_55_P1952156	1.24698	12.1585	4.21661	0.00156502	0.0396939	-1.00152
A_51_P129962|Cacfd1	-0.886329	6.78121	-4.21658	0.00156511	0.0396939	-1.00158
A_55_P1981992|A_55_P1981992	0.719244	12.0158	4.21572	0.00156731	0.0397019	-1.00297
A_55_P2028243|Dnajc19	1.00713	14.6197	4.21544	0.00156804	0.0397019	-1.00343
A_52_P26626|Fam92b	-0.730875	6.21166	-4.21364	0.0015727	0.0397868	-1.00636
A_51_P109369|Fbxo32	0.92332	6.32673	4.21273	0.00157504	0.0398129	-1.00783
A_52_P176300|Med1	0.683655	8.32065	4.2095	0.00158345	0.0399923	-1.0131
A_55_P1989698|Mmp11	0.603086	5.94565	4.20853	0.00158597	0.0400227	-1.01467
A_55_P2074631|Cpeb1	1.12846	7.08183	4.20576	0.00159323	0.0401434	-1.01918
A_66_P114585|Mta3	1.07607	6.79649	4.2057	0.00159339	0.0401434	-1.01928
A_55_P2079732|Myo1h	-0.718904	5.89102	-4.20291	0.0016007	0.0402516	-1.02381
A_51_P444453|Fam188b	-0.556283	5.65383	-4.20248	0.00160185	0.0402516	-1.02452
A_52_P371135|C130050O18Rik	-0.956488	6.17016	-4.20239	0.00160209	0.0402516	-1.02467
A_55_P2183622|Tmem201	-0.716028	6.27963	-4.20205	0.00160297	0.0402516	-1.02521
A_55_P2089219|A_55_P2089219	-0.837076	5.76125	-4.20124	0.00160513	0.0402725	-1.02654
A_51_P313503|Olfr577	-0.910418	7.0255	-4.19989	0.0016087	0.0403289	-1.02874
A_55_P2109589|Slc1a4	1.03782	14.2917	4.1977	0.00161452	0.0403694	-1.0323
A_51_P101228|Gmeb2	-0.644766	6.80586	-4.19765	0.00161465	0.0403694	-1.03239
A_55_P2090782|Gm10576	0.764329	16.1238	4.19721	0.00161581	0.0403694	-1.03309
A_55_P2058646|Nhlh1	1.63657	10.1081	4.19675	0.00161705	0.0403694	-1.03385
A_55_P2171683|A_55_P2171683	1.20647	5.593	4.19642	0.00161793	0.0403694	-1.03439
A_55_P1980051|Il17d	0.829097	9.18124	4.19543	0.00162057	0.0403694	-1.036
A_55_P2152304|Atp5h	0.552399	15.158	4.19389	0.00162469	0.0403694	-1.03851
A_55_P2205760|C88045	-0.763642	6.85981	-4.19381	0.00162489	0.0403694	-1.03863
A_55_P2042156|Aatk	-2.12682	8.58944	-4.1934	0.001626	0.0403694	-1.03931
A_55_P2043652|Zfp667	-0.624203	6.93853	-4.19337	0.00162608	0.0403694	-1.03936
A_51_P497379|Olfr30	-0.635318	6.70668	-4.19334	0.00162616	0.0403694	-1.03941
A_55_P2157966|Map1a	0.651916	5.89754	4.19331	0.00162624	0.0403694	-1.03945
A_52_P669682|LOC102637912	-0.81857	5.4254	-4.19214	0.00162939	0.0404146	-1.04137
A_55_P2020143|Slc39a3	0.581537	7.57472	4.19099	0.00163247	0.0404581	-1.04323
A_55_P2178664|ENSMUST00000104931	-0.534985	6.24275	-4.18958	0.00163627	0.0405194	-1.04553
A_55_P2177426|Abcb8	0.665979	7.02386	4.18871	0.00163862	0.0405444	-1.04695
A_52_P598605|ENSMUST00000194663	1.04156	6.90367	4.18755	0.00164174	0.0405604	-1.04883
A_55_P1961168|ENSMUST00000120751	-1.55491	8.34726	-4.18748	0.00164193	0.0405604	-1.04894
A_51_P356186|Snai3	-0.794633	5.61042	-4.18667	0.00164414	0.0405808	-1.05028
A_55_P2246665|4833422M21Rik	-0.73942	5.34242	-4.1862	0.00164542	0.0405808	-1.05105
A_52_P82765|NP065022	-0.701183	7.69649	-4.18244	0.00165563	0.0407996	-1.05716
A_52_P51429|Dennd1c	0.982324	5.71459	4.17989	0.00166261	0.0409385	-1.06132
A_51_P225903|Sprr4	-0.731855	5.54361	-4.17702	0.00167052	0.0410799	-1.06601
A_55_P2167236|Olfr1184	-0.880828	5.9313	-4.17682	0.00167106	0.0410799	-1.06633
A_55_P2258612|LOC433461	0.860931	7.89103	4.17569	0.0016742	0.0411239	-1.06818
A_55_P2393734|4933421H12Rik	-0.732144	7.14824	-4.17486	0.00167649	0.0411433	-1.06954
A_55_P2000553|Slc6a8	-0.668413	8.17161	-4.17423	0.00167823	0.0411433	-1.07056
A_55_P2093665|A_55_P2093665	0.759654	7.88456	4.17393	0.00167904	0.0411433	-1.07104
A_66_P104814|Trak1	-0.660791	6.20111	-4.17302	0.00168158	0.0411723	-1.07253
A_55_P2006035|Galnt15	0.672911	6.17453	4.17114	0.0016868	0.041267	-1.0756
A_52_P667913|Pcdhga9	1.0784	6.72079	4.16938	0.00169173	0.0413543	-1.07848
A_55_P2129945|Chit1	-0.828966	6.09788	-4.16626	0.00170045	0.0414861	-1.08356
A_52_P263658|Hes2	-0.547062	7.27538	-4.16567	0.0017021	0.0414861	-1.08452
A_52_P667567|Inadl	-0.558655	6.05201	-4.16549	0.00170263	0.0414861	-1.08483
A_55_P2040962|Gm1604b	0.840295	9.81904	4.16505	0.00170386	0.0414861	-1.08554
A_55_P2163428|Foxm1	-0.557617	5.73726	-4.1646	0.00170512	0.0414861	-1.08627
A_55_P2348409|D430022A14Rik	-1.03138	5.93619	-4.16454	0.0017053	0.0414861	-1.08638
A_51_P123604|Ppwd1	0.625103	5.93247	4.16401	0.00170679	0.0414891	-1.08724
A_55_P2001033|Wnt1	-0.810135	5.44964	-4.16348	0.00170827	0.041492	-1.0881
A_55_P2020326|Madcam1	0.525787	6.35273	4.16242	0.00171128	0.041527	-1.08984
A_55_P2073905|AK040596	0.871636	6.24103	4.16192	0.00171268	0.041527	-1.09065
A_66_P124114|Adamts17	-0.758433	5.6926	-4.16105	0.00171514	0.041527	-1.09207
A_55_P2065751|Krtap19-5	-1.56209	9.21785	-4.16104	0.00171517	0.041527	-1.09208
A_55_P1958185|Hoxd11	-0.659947	5.54619	-4.15896	0.00172108	0.0415825	-1.09548
A_55_P2102881|AK080018	-0.946514	5.98237	-4.15881	0.0017215	0.0415825	-1.09572
A_55_P2089209|A_55_P2089209	0.626398	6.22169	4.15879	0.00172156	0.0415825	-1.09576
A_55_P2012251|Vmn1r121	-0.665376	5.30183	-4.15796	0.00172394	0.0416069	-1.09712
A_51_P123604|Ppwd1	0.636953	6.11401	4.15693	0.00172688	0.0416448	-1.0988
A_55_P2148684|Best1	-0.550618	5.99335	-4.15632	0.00172861	0.0416536	-1.0998
A_52_P481279|Drc1	0.762815	7.82354	4.1557	0.00173038	0.0416632	-1.10081
A_55_P2073739|Gm5	-0.625672	5.45188	-4.15437	0.0017342	0.0416901	-1.10298
A_55_P2405551|M5C1000I18Rik	-0.507698	6.16537	-4.15429	0.00173442	0.0416901	-1.10311
A_55_P2100705|ENSMUST00000120535	0.886784	5.77448	4.1536	0.00173639	0.0416901	-1.10424
A_55_P1953588|Etv2	-0.583522	5.96911	-4.15325	0.0017374	0.0416901	-1.10481
A_55_P2115198|A_55_P2115198	-1.02273	6.44457	-4.15228	0.0017402	0.0416901	-1.1064
A_51_P395743|Spopl	0.556783	7.05714	4.15224	0.00174032	0.0416901	-1.10647
A_55_P2058300|ENSMUST00000122212	-0.596893	5.57673	-4.15189	0.00174132	0.0416901	-1.10704
A_55_P1965727|A_55_P1965727	-0.640728	5.75409	-4.1515	0.00174245	0.0416901	-1.10768
A_55_P1966977|Sntb1	-0.490882	6.87801	-4.15066	0.00174486	0.0417044	-1.10904
A_55_P2032099|Zfp715	1.38264	8.52258	4.15034	0.00174579	0.0417044	-1.10957
A_55_P2131915|Prrx1	-0.736134	5.51252	-4.14455	0.00176259	0.0420529	-1.11903
A_51_P233160|Lysmd2	0.788833	6.42442	4.14436	0.00176314	0.0420529	-1.11935
A_55_P2116515|NAP094932-001	0.626707	6.07646	4.14047	0.00177452	0.0422455	-1.1257
A_66_P140098|C030037F17Rik	-0.65985	5.43689	-4.14043	0.00177465	0.0422455	-1.12577
A_55_P1959061|Oas1b	-0.666403	13.1347	-4.14009	0.00177563	0.0422455	-1.12632
A_55_P2073214|Olfr251	-1.00808	5.45604	-4.13971	0.00177677	0.0422455	-1.12696
A_51_P362554|Olfr1307	-0.735843	7.39178	-4.13859	0.00178006	0.042267	-1.12878
A_55_P2053943|Olfr1368	0.920471	8.15581	4.13846	0.00178045	0.042267	-1.129
A_52_P238858|Shisa9	-0.806003	6.26958	-4.13739	0.00178361	0.0423089	-1.13075
A_55_P1957144|ENSMUST00000107465	-1.21957	6.62604	-4.13392	0.00179386	0.0424778	-1.13642
A_52_P443334|Cd8a	-0.721833	5.67936	-4.13366	0.00179464	0.0424778	-1.13685
A_55_P2144746|Apip	0.566908	10.4738	4.13357	0.00179492	0.0424778	-1.137
A_51_P343900|Xrcc1	-0.698918	8.81463	-4.1324	0.0017984	0.0425087	-1.13892
A_52_P127682|Dagla	0.896011	6.10608	4.13219	0.00179901	0.0425087	-1.13925
A_55_P2435563|Etl4	0.659132	6.21452	4.13133	0.00180158	0.0425364	-1.14066
A_51_P342189|ENSMUST00000069035	-0.595771	7.38793	-4.13038	0.00180441	0.0425385	-1.14221
A_52_P663757|Tnik	0.855333	6.54854	4.13036	0.00180447	0.0425385	-1.14224
A_51_P483280|Prnp	0.753181	10.9625	4.12915	0.00180809	0.0425719	-1.14422
A_55_P2110012|Tmem91	0.666376	5.71767	4.12895	0.00180868	0.0425719	-1.14455
A_52_P1181112|Slc6a16	-0.824259	7.43256	-4.12779	0.00181216	0.0426208	-1.14645
A_55_P2346644|C730037M02Rik	0.715947	7.82011	4.12714	0.00181411	0.0426338	-1.14751
A_52_P80965|Sephs1	0.587781	6.57677	4.12529	0.00181969	0.0427314	-1.15054
A_51_P117226|ENSMUST00000049389	0.750999	6.19542	4.12483	0.00182108	0.0427314	-1.1513
A_55_P2087322|Rapsn	0.650924	12.6334	4.12406	0.00182339	0.0427528	-1.15255
A_55_P2014274|A_55_P2014274	0.8598	6.75289	4.12329	0.00182574	0.042775	-1.15383
A_51_P107176|Slc25a54	-0.710383	5.79146	-4.12222	0.00182898	0.0427761	-1.15558
A_51_P412348|Scnn1b	-0.584129	5.37051	-4.12221	0.00182901	0.0427761	-1.15559
A_51_P226465|Mypop	-0.587121	7.03422	-4.12188	0.00183001	0.0427761	-1.15613
A_55_P2168827|Nlrp4e	-0.732472	5.48425	-4.11817	0.00184128	0.0430066	-1.1622
A_55_P1990170|NAP111329-1	0.826102	13.4468	4.11603	0.00184785	0.0430663	-1.16572
A_52_P383089|Cd4	0.791266	6.01091	4.11602	0.00184787	0.0430663	-1.16573
A_55_P2167441|Eif5b	0.770537	6.15508	4.11595	0.00184809	0.0430663	-1.16585
A_55_P2007601|Sftpd	1.33697	7.34776	4.11537	0.00184985	0.0430744	-1.16679
A_55_P2139402|Amy2a5	0.970462	9.69028	4.1147	0.00185193	0.0430898	-1.1679
A_55_P1968943|ENSMUST00000117512	0.62869	15.6974	4.11364	0.00185518	0.0431165	-1.16963
A_55_P2192577|H2bfm	0.721454	7.40616	4.1134	0.00185591	0.0431165	-1.17002
A_55_P2036932|A_55_P2036932	-0.572453	5.43692	-4.11266	0.00185819	0.0431347	-1.17124
A_52_P382876|Bloc1s3	-0.731639	8.37851	-4.11206	0.00186004	0.0431347	-1.17222
A_55_P2021054|Elp5	0.831462	13.1403	4.11177	0.00186094	0.0431347	-1.1727
A_55_P2031611|2210008F06Rik	-0.645785	5.64604	-4.10994	0.00186658	0.0432325	-1.17569
A_55_P2115458|Pot1a	0.889628	14.3846	4.10928	0.00186863	0.0432472	-1.17678
A_52_P675530|Fat4	-0.723215	5.6948	-4.10789	0.00187295	0.043299	-1.17906
A_55_P2085445|Acsm1	-0.581982	9.83907	-4.10764	0.00187372	0.043299	-1.17946
A_55_P2012960|Gpx7	0.673652	6.73903	4.10609	0.00187856	0.0433778	-1.18201
A_55_P2125743|NAP103488-1	-0.821821	14.9561	-4.10363	0.00188625	0.0435224	-1.18605
A_55_P2115310|Spata21	-0.969375	6.35431	-4.10141	0.0018932	0.0436497	-1.18968
A_65_P18948|Ppm1h	0.574695	7.19925	4.10081	0.00189507	0.0436598	-1.19066
A_51_P179701|Hlx	-0.790539	7.01573	-4.09652	0.00190862	0.0439386	-1.1977
A_55_P1967395|NAP061714-1	-0.641354	6.43404	-4.09556	0.00191169	0.043976	-1.19928
A_55_P2326205|2810405F17Rik	0.75749	6.06445	4.09453	0.00191496	0.0439857	-1.20098
A_55_P2149993|TC1687878	-0.873457	6.42016	-4.09451	0.001915	0.0439857	-1.20099
A_55_P2073814|Gpatch8	-0.700443	8.52662	-4.09278	0.00192052	0.0440679	-1.20384
A_52_P205255|Adam11	-1.00122	7.76765	-4.09227	0.00192215	0.0440679	-1.20468
A_55_P2067221|Iqsec3	2.50088	11.6404	4.09179	0.00192368	0.0440679	-1.20547
A_52_P179583|Adnp2	0.762037	6.58349	4.09119	0.00192561	0.0440679	-1.20645
A_55_P2027077|Shc2	0.570516	5.75046	4.09112	0.00192582	0.0440679	-1.20656
A_52_P151528|Catsperg1	-0.740873	5.70178	-4.09014	0.00192897	0.0440692	-1.20818
A_51_P371279|Icos	-0.844434	5.91327	-4.08978	0.00193013	0.0440692	-1.20877
A_52_P640296|Fmnl2	-0.511846	6.54809	-4.08975	0.00193022	0.0440692	-1.20882
A_55_P2147616|TC1663184	0.877233	12.0284	4.08863	0.00193381	0.0441182	-1.21066
A_55_P1989149|Olfr394	-1.04212	6.46503	-4.08784	0.00193635	0.0441389	-1.21195
A_66_P123824|ENSMUST00000060989	0.556596	6.4571	4.08716	0.00193854	0.0441389	-1.21307
A_55_P2113160|Mal	0.719502	6.51841	4.08699	0.00193907	0.0441389	-1.21334
A_51_P267180|4930517O19Rik	-0.781932	5.40324	-4.08641	0.00194095	0.044139	-1.21429
A_55_P1956093|TC1586030	0.594967	5.96124	4.08609	0.00194198	0.044139	-1.21482
A_52_P340669|Bhlha15	-1.16243	6.07632	-4.08425	0.00194795	0.0442417	-1.21785
A_51_P379552|Nwd2	-0.72061	5.53905	-4.083	0.001952	0.0442728	-1.2199
A_55_P2201390|NAP047589-1	-0.735516	5.57597	-4.08219	0.0019546	0.0442728	-1.22122
A_55_P2030564|Gm31727	-0.706198	5.60506	-4.08203	0.00195513	0.0442728	-1.22149
A_55_P2062714|Gm5595	0.535764	7.79061	4.08203	0.00195514	0.0442728	-1.22149
A_55_P2120682|Golga7	-0.577895	9.05735	-4.08133	0.0019574	0.044291	-1.22263
A_55_P2044167|ENSMUST00000050753	-0.638562	7.16755	-4.08013	0.00196132	0.0443469	-1.22461
A_51_P144632|Sit1	-0.803841	5.67121	-4.0791	0.00196469	0.0443841	-1.22631
A_55_P2156006|Kcnk15	-0.725243	5.87473	-4.07828	0.00196737	0.0443841	-1.22765
A_55_P2066214|A_55_P2066214	-0.582489	5.50056	-4.07793	0.00196852	0.0443841	-1.22823
A_51_P121198|Arl10	-0.84785	6.20118	-4.07784	0.0019688	0.0443841	-1.22837
A_55_P2006792|Ntrk2	2.01615	7.95928	4.07619	0.0019742	0.0444506	-1.23108
A_52_P501049|BC002059	-0.723168	6.38034	-4.07605	0.00197467	0.0444506	-1.23132
A_55_P2367415|A630026N12Rik	0.8695	6.40381	4.07391	0.0019817	0.0445759	-1.23483
A_55_P2453279|Ncan	-0.649356	6.09872	-4.07318	0.00198411	0.0445784	-1.23603
A_55_P2076555|Hsd17b13	0.596624	6.20808	4.07299	0.00198475	0.0445784	-1.23634
A_51_P454196|Sh2d4a	0.890507	6.58597	4.07095	0.0019915	0.0446655	-1.2397
A_55_P2057435|Gm6566	0.645474	6.1903	4.07093	0.00199156	0.0446655	-1.23973
A_55_P2125778|Sec14l1	-0.659924	6.078	-4.07029	0.00199367	0.0446668	-1.24078
A_55_P2066180|Hid1	-0.518032	7.29067	-4.07003	0.00199455	0.0446668	-1.24121
A_55_P2066017|A_55_P2066017	-0.570121	5.66245	-4.06915	0.00199747	0.0446992	-1.24266
A_55_P1973783|Tex9	0.772143	6.03083	4.06851	0.0019996	0.0447072	-1.24371
A_55_P1969800|LOC105243338	1.00451	6.77582	4.06816	0.00200076	0.0447072	-1.24428
A_66_P134704|Gm4952	-1.52726	10.9236	-4.06731	0.0020036	0.0447377	-1.24568
A_55_P2162537|ENSMUST00000140883	-0.504097	6.2364	-4.06657	0.00200607	0.0447562	-1.2469
A_55_P2021471|Mum1	0.763526	8.32397	4.06618	0.00200737	0.0447562	-1.24754
A_55_P2070250|Pqbp1	-0.598039	5.68594	-4.06375	0.00201551	0.0448919	-1.25154
A_55_P1954375|ENSMUST00000179789	-0.936863	7.82944	-4.06306	0.00201782	0.0448919	-1.25267
A_66_P112371|Cacna1i	-1.20813	6.60867	-4.06304	0.00201788	0.0448919	-1.2527
A_55_P2030060|Kdm8	-0.766531	7.32397	-4.06128	0.0020238	0.0449801	-1.2556
A_51_P483280|Prnp	0.774681	11.0734	4.06098	0.0020248	0.0449801	-1.25608
A_55_P2131899|Sox4	0.55939	5.9907	4.05514	0.0020446	0.0453639	-1.2657
A_55_P2014100|Gm7120	-0.739784	5.88423	-4.05486	0.00204555	0.0453639	-1.26616
A_52_P357055|Ccdc91	0.772476	6.65612	4.05457	0.00204655	0.0453639	-1.26664
A_55_P2279977|D2Bwg0886e	1.00314	10.6535	4.05378	0.00204925	0.0453908	-1.26795
A_55_P2046744|Cspg5	-0.796458	6.8165	-4.0527	0.00205293	0.0454391	-1.26972
A_55_P2156515|A_55_P2156515	0.886033	6.10661	4.05223	0.00205453	0.0454416	-1.27049
A_52_P564951|C2cd3	0.735627	7.20619	4.04842	0.00206761	0.0456753	-1.27675
A_55_P1953241|Mafk	0.519569	8.25272	4.04828	0.0020681	0.0456753	-1.27699
A_51_P124748|Tgfb3	0.662446	7.10241	4.0476	0.00207045	0.0456941	-1.27811
A_55_P2122849|NAP094867-001	0.627064	10.147	4.04671	0.00207353	0.0457008	-1.27958
A_55_P2161055|Trp63	1.40947	9.55506	4.04664	0.00207378	0.0457008	-1.2797
A_55_P2088113|Gm16287	-0.759066	5.97859	-4.04621	0.00207526	0.0457008	-1.2804
A_55_P2047215|Slc37a4	0.640752	6.10382	4.04503	0.00207933	0.0457572	-1.28234
A_55_P2091736|Rassf2	0.874974	6.512	4.04322	0.00208561	0.0458622	-1.28532
A_55_P2009871|Olfr781	-0.907044	5.3527	-4.04195	0.00209002	0.0459261	-1.28741
A_51_P467448|Pif1	1.5796	7.11764	4.04101	0.00209333	0.0459657	-1.28897
A_55_P2041065|Chrna6	0.563865	5.93355	4.0403	0.00209581	0.0459817	-1.29014
A_51_P351896|Fam198b	-0.664896	5.37894	-4.03993	0.00209708	0.0459817	-1.29074
A_55_P2082050|Ankrd12	0.70502	6.38752	4.0395	0.0020986	0.0459819	-1.29145
A_55_P1960916|Egln3	0.799507	7.49061	4.03904	0.00210021	0.0459841	-1.29221
A_51_P341108|Spint1	0.964347	6.00485	4.03736	0.00210608	0.0460412	-1.29497
A_55_P2067798|Vmn1r59	-0.867426	6.45158	-4.03732	0.00210623	0.0460412	-1.29504
A_55_P2012599|A_55_P2012599	1.36857	8.18859	4.03659	0.00210881	0.0460412	-1.29625
A_55_P1994569|A_55_P1994569	-0.66712	5.54247	-4.03615	0.00211035	0.0460412	-1.29697
A_52_P307874|ENSMUST00000143403	-0.520573	5.74094	-4.03614	0.00211039	0.0460412	-1.29699
A_55_P2129442|ENSMUST00000080872	-0.566431	6.00852	-4.03515	0.00211389	0.0460744	-1.29862
A_55_P1994388|Lsm14a	1.03517	13.9061	4.03485	0.00211493	0.0460744	-1.29911
A_55_P1957165|1700034P13Rik	0.780165	6.90342	4.03291	0.0021218	0.0461909	-1.30231
A_51_P125345|Lce1b	-0.493871	5.98522	-4.03169	0.0021261	0.0462515	-1.30432
A_66_P115734|AK077043	-0.715267	5.77301	-4.0311	0.00212819	0.0462638	-1.30528
A_55_P2035414|TC1599058	-0.785259	6.18395	-4.02985	0.00213264	0.0463176	-1.30735
A_55_P2049423|Zfp160	0.488871	6.54213	4.02928	0.00213468	0.0463176	-1.3083
A_51_P333622|2010300C02Rik	0.684246	5.97679	4.02904	0.00213551	0.0463176	-1.30868
A_55_P2012141|Olfr1344	-0.948291	5.93634	-4.0287	0.00213675	0.0463176	-1.30925
A_55_P2004927|Dnajc25	0.490041	9.02574	4.02681	0.00214349	0.0464306	-1.31236
A_52_P45606|Kif1bp	0.643121	6.45103	4.02635	0.00214513	0.0464331	-1.31312
A_55_P1979427|Il9r	0.526642	5.99732	4.02494	0.00215018	0.0465092	-1.31544
A_55_P2025870|Ccdc169	0.935988	7.00105	4.02423	0.00215274	0.0465315	-1.31661
A_55_P2072915|A_55_P2072915	-0.776744	5.52749	-4.02262	0.00215853	0.0465888	-1.31927
A_52_P353417|Gm2a	0.636007	9.36835	4.02249	0.002159	0.0465888	-1.31948
A_51_P203827|Adrb1	0.808456	6.54085	4.02222	0.00215998	0.0465888	-1.31993
A_55_P2052101|NAP025077-001	-0.743029	5.93255	-4.02086	0.0021649	0.0466618	-1.32218
A_66_P133255|Prkch	-0.616321	5.94654	-4.01999	0.00216803	0.0466962	-1.3236
A_55_P2047043|Mylk2	-0.541702	6.60918	-4.01811	0.00217485	0.04681	-1.32671
A_51_P117226|ENSMUST00000049389	0.653565	5.8483	4.01723	0.00217805	0.0468183	-1.32816
A_55_P2288741|AI852580	-0.736288	5.99976	-4.01679	0.00217966	0.0468183	-1.32889
A_55_P2303972|D830044D21Rik	1.0248	7.38326	4.01648	0.0021808	0.0468183	-1.32941
A_55_P2120919|A_55_P2120919	1.08189	8.14303	4.01587	0.002183	0.0468183	-1.33041
A_55_P1989738|4930426L09Rik	-0.695329	5.86945	-4.01575	0.00218343	0.0468183	-1.3306
A_51_P181423|Olfr807	-0.925986	5.53334	-4.01508	0.0021859	0.0468183	-1.33172
A_55_P2034365|ENSMUST00000058133	0.538405	6.17755	4.01505	0.002186	0.0468183	-1.33176
A_51_P420128|Fam219aos	-0.713817	6.11057	-4.01441	0.00218835	0.0468283	-1.33282
A_51_P262721|0610009L18Rik	0.75572	7.72253	4.01408	0.00218954	0.0468283	-1.33336
A_52_P474902|Col20a1	0.681588	5.76544	4.01361	0.00219125	0.0468318	-1.33413
A_55_P2066076|Prmt6	-0.539176	5.88505	-4.01204	0.00219701	0.0469219	-1.33672
A_55_P1960522|Gm14221	-0.561013	6.03695	-4.01153	0.00219891	0.0469296	-1.33758
A_51_P390804|Wisp2	-0.83096	5.39982	-4.0087	0.00220932	0.0471187	-1.34224
A_51_P284466|Tsc22d4	0.589362	8.14357	4.00721	0.00221483	0.0472031	-1.3447
A_52_P525989|4930584F24Rik	-0.686817	5.59887	-4.00491	0.00222336	0.0473248	-1.3485
A_51_P391727|Slc3a1	-2.05346	9.84422	-4.00444	0.0022251	0.0473248	-1.34927
A_55_P2157981|ENSMUST00000113258	-0.916872	5.60382	-4.00441	0.0022252	0.0473248	-1.34932
A_55_P2045928|ENSMUST00000069941	-0.776405	8.88365	-4.00373	0.00222776	0.0473461	-1.35045
A_51_P293862|Gnb3	-0.585793	5.69274	-4.00075	0.00223887	0.0475371	-1.35537
A_51_P177432|ENSMUST00000181721	-0.584295	7.56899	-4.00029	0.00224058	0.0475371	-1.35612
A_55_P2147315|Olfr1441	-0.561982	7.34164	-4.00007	0.00224143	0.0475371	-1.35649
A_55_P1997400|Slc7a4	0.827173	7.67794	3.99963	0.00224306	0.0475385	-1.35721
A_51_P191463|H2-M2	0.739365	13.0277	3.99846	0.00224746	0.047595	-1.35915
A_51_P387123|Oasl2	0.744048	7.10738	3.99809	0.00224885	0.047595	-1.35976
A_55_P2117490|Gm38710	0.906646	5.6465	3.99652	0.00225477	0.0476542	-1.36236
A_66_P139530|Gm5107	-0.935031	6.65299	-3.99652	0.00225478	0.0476542	-1.36236
A_66_P132491|Gm10373	-0.682452	5.58535	-3.99277	0.00226897	0.0479208	-1.36856
A_52_P99848|Pik3cd	0.985118	7.11874	3.99224	0.00227097	0.0479297	-1.36943
A_51_P116687|1700010I14Rik	0.632579	6.4042	3.99177	0.00227276	0.0479341	-1.37021
A_55_P1985458|ENSMUST00000119721	0.811206	6.61314	3.99108	0.00227538	0.0479341	-1.37134
A_55_P2170509|Yipf4	0.59473	11.7448	3.99095	0.0022759	0.0479341	-1.37157
A_55_P2071977|Pick1	0.66592	6.45718	3.98993	0.00227977	0.0479614	-1.37325
A_55_P2063411|Rgp1	-0.767598	6.47173	-3.98955	0.00228124	0.0479614	-1.37388
A_51_P115229|Vmn1r81	-0.779605	5.94157	-3.98937	0.00228192	0.0479614	-1.37418
A_52_P256322|Wdsub1	-0.619517	6.39367	-3.98755	0.00228887	0.0480582	-1.37718
A_66_P131389|Ugt2b38	-0.579094	14.9746	-3.98734	0.00228969	0.0480582	-1.37753
A_55_P2209308|9530083O12Rik	0.999282	14.665	3.98691	0.00229132	0.0480592	-1.37824
A_51_P415126|Tgfa	0.619958	6.31808	3.9852	0.00229789	0.0481395	-1.38107
A_55_P2106588|A_55_P2106588	-0.912249	5.96004	-3.98509	0.00229831	0.0481395	-1.38124
A_55_P2059532|Gon4l	0.483036	6.11151	3.98422	0.00230167	0.048146	-1.38269
A_51_P441745|E130119H09Rik	-0.673542	7.54348	-3.98419	0.00230178	0.048146	-1.38274
A_55_P2025651|ENSMUST00000069568	0.651085	5.67634	3.98222	0.00230937	0.0482478	-1.38599
A_55_P1986711|A_55_P1986711	0.848207	7.17489	3.98211	0.00230982	0.0482478	-1.38618
A_52_P79506|Zfp667	0.62775	6.02194	3.98104	0.00231395	0.0482741	-1.38794
A_52_P617838|A930012O16Rik	-0.675596	6.22749	-3.98075	0.00231509	0.0482741	-1.38843
A_55_P2179983|Gm10637	-0.54174	5.66035	-3.98026	0.00231699	0.0482741	-1.38924
A_51_P401683|Tm6sf1	0.788503	5.86006	3.9801	0.0023176	0.0482741	-1.3895
A_51_P284686|Aak1	-0.544457	6.51691	-3.97974	0.00231901	0.0482741	-1.3901
A_52_P75866|Akap10	0.576152	5.86286	3.97833	0.0023245	0.0483552	-1.39243
A_51_P123604|Ppwd1	0.593611	6.48085	3.97717	0.00232899	0.0484155	-1.39434
A_55_P2162364|Cacfd1	-0.652848	6.19273	-3.97392	0.00234171	0.0486467	-1.39972
A_55_P2013301|Olfr459	-0.595898	5.83831	-3.97157	0.00235095	0.0488026	-1.40361
A_55_P1985793|Dock6	1.00267	10.6128	3.9712	0.00235241	0.0488026	-1.40422
A_55_P2041397|Ezh2	0.752026	6.64514	3.97054	0.002355	0.0488229	-1.40531
A_55_P2373515|A_55_P2373515	0.726541	5.81153	3.9692	0.00236029	0.0488993	-1.40753
A_66_P117477|Dlk1	-0.74689	6.29807	-3.96848	0.00236316	0.0489165	-1.40872
A_55_P2150299|E030030I06Rik	0.77834	9.42718	3.96818	0.00236433	0.0489165	-1.40922
A_51_P107959|1700026J12Rik	-0.648767	5.46614	-3.96765	0.00236645	0.048927	-1.4101
A_55_P1979714|Klk11	0.522072	6.14559	3.96652	0.00237094	0.0489865	-1.41197
A_52_P468683|6430571L13Rik	-0.692959	5.29769	-3.96539	0.00237543	0.0490447	-1.41384
A_55_P1970954|Pknox2	-0.822593	6.24682	-3.965	0.00237698	0.0490447	-1.41448
A_51_P201174|Lipf	-0.653189	6.95993	-3.96354	0.0023828	0.0491315	-1.4169
A_55_P2128113|Tbc1d12	-0.93729	6.64204	-3.96166	0.00239035	0.0492478	-1.42002
A_52_P275408|Ppp4c	-0.517624	8.91326	-3.96133	0.00239168	0.0492478	-1.42057
A_51_P430766|Il10	-0.58271	5.49779	-3.95998	0.00239707	0.0493255	-1.42279
A_51_P262489|Sst	-0.723667	6.55899	-3.95914	0.00240046	0.0493613	-1.42419
A_55_P1960531|Mob1b	0.593168	6.77299	3.95874	0.00240205	0.0493613	-1.42485
A_51_P227718|Rasgrp4	-0.574324	5.60868	-3.95826	0.002404	0.049368	-1.42565
A_55_P2344933|C230076A16Rik	0.457015	5.95588	3.9575	0.00240705	0.0493973	-1.4269
A_55_P1985638|Shisa7	0.659529	5.87019	3.95663	0.00241059	0.0494365	-1.42835
A_55_P1998506|Aplf	0.754905	6.48523	3.95525	0.00241618	0.0495179	-1.43064
A_55_P2078040|Cacna1b	-0.747423	5.47506	-3.95143	0.00243171	0.0497796	-1.43696
A_55_P2165695|CO425015	-0.792844	5.74891	-3.9513	0.00243222	0.0497796	-1.43717
A_51_P251205|Psd	-0.555263	8.39911	-3.9503	0.00243633	0.0498302	-1.43884
A_51_P275751|D17H6S53E	0.549662	6.07021	3.94926	0.0024406	0.0498732	-1.44056
A_51_P454152|Ercc6	0.608685	6.00504	3.94875	0.00244266	0.0498732	-1.4414
A_55_P1983868|ENSMUST00000113046	1.30687	7.5661	3.94858	0.00244335	0.0498732	-1.44168
A_52_P549135|Olfr736	-0.911848	5.79412	-3.94715	0.00244923	0.0499596	-1.44405
A_52_P555913|Nf2	0.544623	6.00197	3.94598	0.00245405	0.0500246	-1.44599
A_55_P2078638|Gm10469	-0.852151	5.62213	-3.94495	0.00245832	0.050078	-1.44771
A_51_P389957|Rgs14	0.697095	5.99909	3.94282	0.0024671	0.0502014	-1.45123
A_55_P2415029|A_55_P2415029	-0.573393	6.55328	-3.94268	0.00246768	0.0502014	-1.45146
A_55_P2179271|Ccdc30	0.56237	6.12767	3.94172	0.00247169	0.0502495	-1.45306
A_51_P109369|Fbxo32	0.824566	6.29404	3.94123	0.00247371	0.0502569	-1.45387
A_55_P2099274|A_55_P2099274	-0.574922	6.43948	-3.93995	0.00247905	0.0503318	-1.456
A_55_P1979477|ENSMUST00000067917	-0.841735	6.7554	-3.93922	0.00248207	0.0503594	-1.4572
A_55_P2161423|Hif3a	-0.836077	5.87927	-3.93839	0.00248555	0.0503966	-1.45859
A_52_P634122|Rexo1	-1.02676	8.05841	-3.9375	0.00248925	0.050438	-1.46005
A_51_P117226|ENSMUST00000049389	0.748102	6.23692	3.93612	0.00249502	0.0504999	-1.46234
A_51_P367916|A930002I21Rik	-0.963305	5.47897	-3.93598	0.00249562	0.0504999	-1.46258
A_55_P2170827|1700022N22Rik	-0.493783	7.14086	-3.93485	0.00250036	0.0505475	-1.46445
A_55_P2151689|ENSMUST00000143341	-0.675244	5.69052	-3.93459	0.00250147	0.0505475	-1.46489
A_55_P2146122|ENSMUST00000124465	-0.669375	5.68566	-3.93423	0.00250296	0.0505475	-1.46548
A_55_P1960974|A_55_P1960974	-0.555201	5.80042	-3.93301	0.00250809	0.050586	-1.4675
A_55_P2329136|D130017N08Rik	0.662828	5.82319	3.93299	0.00250819	0.050586	-1.46754
A_55_P2156993|NAP059664-1	-0.73489	5.3685	-3.93251	0.00251019	0.0505929	-1.46833
A_52_P342159|Nfatc4	-0.614176	7.96356	-3.93176	0.00251339	0.0506237	-1.46958
A_52_P515282|1110051M20Rik	0.728692	5.93815	3.93101	0.00251653	0.0506535	-1.47081
A_55_P2146413|Gm13178	1.0297	6.45438	3.92858	0.00252684	0.0507949	-1.47485
A_55_P2046488|Nbeal2	-0.543646	7.57923	-3.92857	0.00252689	0.0507949	-1.47487
A_51_P307370|Rxra	-0.787478	7.64912	-3.92726	0.00253246	0.0508681	-1.47704
A_55_P1963549|Vmn1r168	-0.773539	6.04873	-3.92693	0.00253388	0.0508681	-1.4776
A_55_P2313367|CB194565	-0.539748	5.86002	-3.92611	0.00253737	0.0509046	-1.47896
A_55_P2176894|A_55_P2176894	1.0776	7.66748	3.92496	0.00254229	0.0509696	-1.48087
A_55_P2116608|A_55_P2116608	0.578472	6.10953	3.92457	0.00254396	0.0509696	-1.48152
A_55_P2180121|Vwa8	-0.596838	6.68853	-3.92325	0.0025496	0.0510156	-1.4837
A_55_P2100824|A_55_P2100824	0.593586	12.5317	3.92301	0.00255062	0.0510156	-1.4841
A_55_P2097869|Frem2	-0.550244	8.00762	-3.92286	0.00255128	0.0510156	-1.48435
A_51_P345196|Bbs2	-0.668804	6.03086	-3.92215	0.0025543	0.0510307	-1.48552
A_55_P2017343|Olfr767	-0.830611	5.64267	-3.92131	0.00255793	0.0510307	-1.48692
A_55_P2102260|Has3	-1.00268	6.35132	-3.92126	0.00255815	0.0510307	-1.48701
A_55_P2012627|Gm10536	0.748069	5.8848	3.92112	0.00255874	0.0510307	-1.48724
A_55_P2097340|Camkv	-1.10772	6.05795	-3.91916	0.00256718	0.0511496	-1.49049
A_55_P1987912|Chpf2	-0.782114	7.93639	-3.91896	0.00256807	0.0511496	-1.49083
A_55_P2078257|Gm10183	-0.636462	8.04382	-3.91756	0.00257412	0.0512223	-1.49315
A_51_P109369|Fbxo32	0.796885	6.29921	3.91733	0.00257508	0.0512223	-1.49352
A_55_P2053404|ENSMUST00000137474	-0.970991	6.20117	-3.91691	0.00257691	0.0512251	-1.49422
A_55_P2047200|A_55_P2047200	-0.738232	6.28135	-3.91365	0.00259108	0.05145	-1.49964
A_55_P2076744|AY172866	-0.686698	5.46318	-3.91299	0.00259398	0.05145	-1.50074
A_55_P2129330|ENSMUST00000195361	-0.581151	5.87701	-3.91296	0.00259412	0.05145	-1.50079
A_55_P2020760|Atoh7	-0.599367	6.09971	-3.91155	0.00260026	0.05145	-1.50313
A_51_P315682|Igf2bp2	0.820269	6.45976	3.91149	0.00260054	0.05145	-1.50323
A_55_P2097264|Pth2	-0.654976	5.57052	-3.91118	0.00260189	0.05145	-1.50374
A_55_P1982971|Otol1	-0.686454	5.43826	-3.91115	0.00260203	0.05145	-1.5038
A_55_P2079981|A_55_P2079981	0.543633	6.2112	3.9111	0.00260224	0.05145	-1.50388
A_51_P489522|Ctla2b	0.797454	8.41768	3.91083	0.00260343	0.05145	-1.50433
A_51_P259750|Gm10627	0.564969	6.35478	3.91031	0.0026057	0.0514613	-1.50519
A_55_P2100222|Gm5433	-0.712494	7.89092	-3.9093	0.00261012	0.0515152	-1.50686
A_55_P2179572|Slc18a3	-0.537308	6.90766	-3.90769	0.00261723	0.0516146	-1.50955
A_55_P1978885|Gm10700	-0.761643	5.50536	-3.90682	0.00262107	0.0516146	-1.51099
A_51_P149373|Fbxl20	0.888055	10.2052	3.90675	0.00262135	0.0516146	-1.5111
A_55_P2079089|Fuca1	-0.994585	10.8508	-3.90662	0.00262194	0.0516146	-1.51132
A_55_P2064523|AK007076	-0.778813	6.54204	-3.90589	0.00262515	0.0516403	-1.51253
A_52_P15377|Wnt9b	-0.80788	6.23371	-3.90484	0.00262978	0.0516403	-1.51427
A_52_P108401|Tspear	-0.50661	5.6446	-3.9045	0.00263131	0.0516403	-1.51484
A_52_P204311|Spry4	0.988998	6.41444	3.90443	0.00263164	0.0516403	-1.51497
A_55_P2043377|Gm9258	-0.567989	7.98615	-3.9044	0.00263173	0.0516403	-1.515
A_55_P2106911|Wnt1	0.615059	8.5528	3.90311	0.00263745	0.0516927	-1.51714
A_55_P2097840|A_55_P2097840	0.716407	6.50176	3.90304	0.0026378	0.0516927	-1.51727
A_55_P1952274|C030016D13Rik	-0.6049	5.50379	-3.90255	0.00263997	0.0517019	-1.51808
A_55_P2041581|ENSMUST00000136332	0.783885	10.2018	3.90171	0.00264371	0.051723	-1.51949
A_55_P1992849|Adrb3	1.26938	9.06386	3.90154	0.00264444	0.051723	-1.51976
A_55_P2107745|Yy1	0.478736	9.84064	3.89977	0.00265234	0.0517877	-1.5227
A_55_P2049797|ENSMUST00000185214	-0.495798	6.51161	-3.89958	0.0026532	0.0517877	-1.52302
A_55_P1961127|H19	-0.887916	6.03312	-3.89916	0.00265508	0.0517877	-1.52372
A_55_P2099642|TC1590550	-0.646737	5.67131	-3.8991	0.00265532	0.0517877	-1.52381
A_55_P2007234|A530021J07Rik	-0.699145	6.20262	-3.8989	0.00265626	0.0517877	-1.52416
A_55_P2424767|Hecw1	0.780851	15.9974	3.89815	0.00265961	0.051817	-1.5254
A_66_P116683|D630010B17Rik	-0.828126	5.77092	-3.8978	0.00266117	0.051817	-1.52598
A_51_P475628|Paqr6	-0.673382	6.48777	-3.89612	0.00266871	0.0519011	-1.52877
A_55_P2052490|Ushbp1	0.66562	6.88238	3.89608	0.00266889	0.0519011	-1.52884
A_51_P426195|Nppb	-0.695439	5.95103	-3.89531	0.00267235	0.0519351	-1.53012
A_52_P171212|Irs1	0.512932	6.20114	3.89428	0.00267701	0.051989	-1.53184
A_55_P2110615|Slc37a2	-0.963739	5.64538	-3.89394	0.00267854	0.051989	-1.5324
A_55_P2031976|AK038232	-0.473467	6.11155	-3.89159	0.00268917	0.0521465	-1.53631
A_51_P511386|D3Ertd254e	0.677903	6.3568	3.89139	0.00269008	0.0521465	-1.53665
A_55_P2114709|D5Ertd577e	-0.551191	5.48137	-3.88996	0.00269655	0.0522076	-1.53902
A_52_P578521|Cdip1	-0.620729	7.06857	-3.88994	0.00269666	0.0522076	-1.53906
A_55_P1990299|Ophn1	-0.589759	6.40923	-3.88919	0.00270007	0.0522116	-1.5403
A_55_P2158067|Krtap4-16	-0.634031	7.03117	-3.88913	0.00270031	0.0522116	-1.54039
A_55_P2056876|ENSMUST00000136989	0.593957	7.15406	3.88783	0.00270626	0.0522708	-1.54257
A_52_P20966|Hnrnpab	-1.08757	11.1336	-3.88771	0.0027068	0.0522708	-1.54276
A_51_P294340|Commd8	0.500736	5.9386	3.88675	0.00271119	0.0523223	-1.54436
A_55_P2042016|A_55_P2042016	-0.700522	5.53495	-3.88556	0.00271662	0.052394	-1.54634
A_55_P2040795|ENSMUST00000093527	-0.624851	5.43787	-3.88405	0.00272355	0.0524542	-1.54885
A_55_P1972792|Stil	-1.09778	6.5594	-3.88398	0.00272388	0.0524542	-1.54897
A_55_P2185185|Tmem28	0.732841	6.2504	3.88364	0.00272544	0.0524542	-1.54953
A_51_P196973|Chaf1a	0.785994	5.98962	3.88314	0.00272773	0.0524542	-1.55036
A_55_P2024070|Nus1	0.451583	6.24727	3.883	0.00272837	0.0524542	-1.55059
A_55_P2186205|Trappc2	0.729436	6.09572	3.8823	0.0027316	0.0524832	-1.55176
A_55_P2146891|Ggt5	-0.517979	7.34851	-3.88145	0.0027355	0.0525251	-1.55317
A_55_P2045581|Olfr901	1.07438	6.12682	3.88017	0.00274141	0.0526054	-1.5553
A_55_P1962886|Fam170a	-0.671832	5.50861	-3.87924	0.00274574	0.0526552	-1.55686
A_55_P1987926|Vmn1r122	-0.561245	5.56641	-3.87865	0.00274846	0.0526742	-1.55783
A_55_P1982131|Grip1	-0.50957	6.95876	-3.87812	0.0027509	0.0526878	-1.55871
A_55_P2069985|A_55_P2069985	0.691267	6.15281	3.87697	0.00275628	0.0527576	-1.56064
A_55_P2040519|A_55_P2040519	0.641232	6.99003	3.87471	0.0027668	0.052888	-1.5644
A_51_P117226|ENSMUST00000049389	0.592526	6.22365	3.8741	0.00276966	0.052888	-1.56542
A_55_P1976282|Prkcg	-0.49463	5.8291	-3.87407	0.00276978	0.052888	-1.56546
A_52_P107234|Prpf39	0.679448	7.4226	3.87401	0.00277004	0.052888	-1.56555
A_55_P2148248|A_55_P2148248	1.14027	6.89518	3.87358	0.00277209	0.0528939	-1.56628
A_55_P2154450|Xkr6	-0.580592	5.43815	-3.87315	0.00277409	0.052899	-1.567
A_51_P436719|Eftud2	-0.719204	7.88334	-3.87221	0.00277851	0.0529461	-1.56856
A_55_P2024033|Cyp4a31	-1.68949	6.55782	-3.87188	0.00278005	0.0529461	-1.56911
A_51_P115229|Vmn1r81	-0.58031	6.1262	-3.87061	0.00278601	0.0529956	-1.57123
A_55_P2014755|Pclo	0.744706	6.19037	3.87058	0.00278613	0.0529956	-1.57127
A_55_P2242109|4931413K12Rik	-0.628585	5.40571	-3.86975	0.00279004	0.0530123	-1.57265
A_55_P2099014|AK143337	-0.582363	5.97238	-3.86966	0.00279049	0.0530123	-1.57281
A_55_P1967617|Med16	0.640265	16.2072	3.86839	0.00279648	0.053093	-1.57493
A_55_P2076680|H60a	-0.796208	5.09443	-3.86693	0.00280334	0.0531237	-1.57735
A_55_P2006708|Bmp1	0.602304	8.84677	3.8669	0.00280348	0.0531237	-1.57739
A_51_P346445|Hspb7	-0.631909	5.58292	-3.86677	0.00280413	0.0531237	-1.57762
A_55_P1998209|A_55_P1998209	0.490259	15.1397	3.86657	0.00280508	0.0531237	-1.57796
A_55_P1987520|Mucl1	-0.701478	5.90594	-3.86539	0.00281065	0.0531961	-1.57992
A_51_P471126|Cyp2c66	-0.651926	5.9381	-3.8644	0.00281534	0.0532443	-1.58156
A_51_P435817|Zbtb8a	-0.607139	6.52155	-3.86396	0.00281747	0.0532443	-1.5823
A_52_P295104|Smim5	-0.548466	5.88479	-3.86361	0.00281912	0.0532443	-1.58289
A_55_P2155056|A_55_P2155056	0.789004	5.50862	3.86338	0.00282019	0.0532443	-1.58326
A_51_P187842|Eif4e3	1.00773	6.83139	3.86297	0.00282218	0.0532487	-1.58395
A_51_P116755|Cap2	-0.900603	5.49907	-3.86044	0.00283423	0.053443	-1.58816
A_51_P355172|Gm7008	-0.574472	6.07597	-3.85945	0.00283901	0.0535	-1.58982
A_55_P2068199|NAP059613-1	-0.84084	7.11567	-3.85907	0.00284079	0.0535004	-1.59044
A_55_P2133495|AK145039	-0.819883	7.29109	-3.85766	0.0028476	0.0535955	-1.5928
A_55_P2100108|Zfp148	0.523259	7.31684	3.85713	0.00285015	0.0536103	-1.59369
A_55_P2177103|Slc25a5	0.558757	13.8023	3.85378	0.0028663	0.0538807	-1.59926
A_55_P2027012|Serpinb8	0.767939	15.6972	3.85323	0.00286896	0.0538975	-1.60018
A_55_P2286503|A930001C03Rik	0.535919	8.61131	3.85252	0.00287241	0.0539167	-1.60136
A_51_P115229|Vmn1r81	-0.695168	6.23763	-3.85229	0.00287352	0.0539167	-1.60174
A_52_P497534|Wipi1	0.635568	8.45212	3.85139	0.00287789	0.0539654	-1.60324
A_55_P2006869|Fyb	0.671856	6.66571	3.85037	0.0028829	0.0539929	-1.60496
A_51_P510932|Olfr845	-0.554293	5.82595	-3.84987	0.00288532	0.0539929	-1.60579
A_55_P1964585|A_55_P1964585	0.585118	5.93878	3.84977	0.00288579	0.0539929	-1.60595
A_51_P491378|Csn1s1	-0.643141	5.47771	-3.84964	0.00288646	0.0539929	-1.60618
A_55_P2172345|Zfp384	-0.584906	6.5728	-3.84754	0.0028967	0.0541179	-1.60967
A_55_P2152364|Runx2os1	-0.533561	5.72065	-3.84741	0.00289733	0.0541179	-1.60988
A_51_P108183|Tnmd	-0.557272	5.51455	-3.84693	0.00289967	0.0541179	-1.61068
A_55_P1959934|A_55_P1959934	-0.96966	5.50818	-3.84681	0.00290026	0.0541179	-1.61088
A_55_P2071863|Zfp788	0.630337	5.81364	3.84566	0.00290592	0.0541655	-1.61281
A_55_P2145582|Evx2	-0.595607	5.95062	-3.84541	0.00290713	0.0541655	-1.61322
A_52_P381799|Neto2	-0.481669	5.6054	-3.84481	0.00291007	0.0541655	-1.61421
A_51_P123604|Ppwd1	0.761329	6.27209	3.8435	0.00291653	0.0541655	-1.6164
A_55_P1966134|Prl3c1	-0.746188	5.42149	-3.84339	0.00291711	0.0541655	-1.6166
A_55_P2286493|4933405E24Rik	1.52294	9.33196	3.84332	0.00291745	0.0541655	-1.61671
A_66_P114501|Zcrb1	0.528166	11.9044	3.8433	0.00291754	0.0541655	-1.61674
A_55_P2110542|TC1683167	-0.727553	6.01399	-3.84322	0.00291791	0.0541655	-1.61687
A_55_P1958319|Vmn2r113	-0.635889	6.04083	-3.84292	0.0029194	0.0541655	-1.61737
A_65_P10673|Tmem44	0.607073	6.38758	3.84251	0.00292144	0.0541655	-1.61806
A_55_P1991275|A_55_P1991275	-0.474118	6.14226	-3.84215	0.00292319	0.0541655	-1.61865
A_55_P1961265|LOC102642579	0.575651	6.66649	3.84196	0.00292416	0.0541655	-1.61898
A_55_P2055708|Vmn1r48	0.576237	11.6198	3.83936	0.00293705	0.0543479	-1.62332
A_55_P2035023|Zfp653	0.604134	8.40822	3.83905	0.00293857	0.0543479	-1.62383
A_55_P2026425|A_55_P2026425	-0.565637	5.78467	-3.83856	0.002941	0.0543479	-1.62465
A_66_P120732|Gpr45	-1.15464	6.71826	-3.83853	0.00294115	0.0543479	-1.62469
A_55_P1956762|ENSMUST00000124012	0.837933	6.49921	3.83806	0.00294352	0.0543587	-1.62549
A_55_P2084696|Hist1h2aa	0.478349	6.34994	3.83737	0.00294694	0.0543887	-1.62663
A_66_P125209|Kif2c	-0.638185	5.89522	-3.83682	0.00294968	0.0544064	-1.62755
A_55_P2073059|Trim9	0.588045	5.99469	3.83514	0.00295808	0.0545283	-1.63036
A_51_P108629|Prl3b1	-0.748917	6.26475	-3.83444	0.0029616	0.0545601	-1.63153
A_51_P501554|Tm4sf20	-0.556286	5.51401	-3.83292	0.00296922	0.0546378	-1.63406
A_55_P2148366|ENSMUST00000108845	-0.719499	5.70758	-3.83277	0.00296995	0.0546378	-1.63431
A_55_P2171658|Stx3	0.67537	5.98863	3.83235	0.00297208	0.0546378	-1.63501
A_55_P2006629|ENSMUST00000007584	-0.702571	7.18725	-3.83216	0.002973	0.0546378	-1.63532
A_55_P2153621|Ahnak	0.807874	10.6972	3.83109	0.0029784	0.0547041	-1.63711
A_55_P2003973|A_55_P2003973	-0.61878	5.92427	-3.83022	0.0029828	0.0547518	-1.63857
A_55_P2387665|9130221J18Rik	-1.78236	8.79405	-3.82888	0.00298955	0.0548278	-1.6408
A_51_P120823|Olfr868	-0.695997	6.59798	-3.82869	0.00299054	0.0548278	-1.64112
A_55_P2068451|ENSMUST00000185778	0.725368	13.6253	3.82719	0.00299814	0.0549022	-1.64363
A_55_P2001494|Kitl	-0.773678	6.11375	-3.82718	0.00299821	0.0549022	-1.64365
A_55_P2045921|A_55_P2045921	-0.704256	5.53917	-3.82556	0.00300641	0.0549464	-1.64635
A_55_P2035623|Zfp473	0.724988	5.98859	3.82537	0.00300739	0.0549464	-1.64666
A_55_P2327027|Ano6	0.643999	6.40174	3.82531	0.00300768	0.0549464	-1.64676
A_55_P2000444|A_55_P2000444	-0.861749	6.0668	-3.82528	0.00300784	0.0549464	-1.64681
A_55_P2296088|Sp3	0.653151	7.11409	3.82437	0.0030125	0.0549578	-1.64834
A_55_P2150309|Lhfpl4	0.619657	10.4961	3.82435	0.00301258	0.0549578	-1.64837
A_55_P2157575|Gm5460	-0.631259	5.42677	-3.82318	0.00301855	0.0549578	-1.65032
A_55_P2005275|Cntf	0.537406	6.43114	3.82318	0.00301855	0.0549578	-1.65032
A_55_P2153907|Mlxip	-0.56755	5.56805	-3.82291	0.00301995	0.0549578	-1.65078
A_55_P1993544|Polr2h	0.710033	6.9771	3.82199	0.00302463	0.0549578	-1.6523
A_55_P1957255|A_55_P1957255	-0.898754	6.49952	-3.82197	0.00302474	0.0549578	-1.65234
A_55_P2046245|Hes1	1.39146	7.20198	3.82144	0.00302746	0.0549578	-1.65323
A_51_P430766|Il10	-0.638032	6.1648	-3.82136	0.00302788	0.0549578	-1.65336
A_55_P2195380|4930458B22Rik	-0.942954	5.52985	-3.82127	0.00302835	0.0549578	-1.65352
A_52_P508317|Erlec1	0.539013	8.79001	3.82058	0.00303186	0.0549578	-1.65466
A_55_P2008437|Cdkn2a	0.922186	6.19093	3.82053	0.00303212	0.0549578	-1.65474
A_55_P2085425|Ophn1	0.560703	6.51342	3.82049	0.00303235	0.0549578	-1.65482
A_51_P123604|Ppwd1	0.605085	6.34607	3.81952	0.0030373	0.0549578	-1.65643
A_51_P449614|1700006A11Rik	-0.59039	5.94438	-3.81943	0.00303778	0.0549578	-1.65658
A_51_P191463|H2-M2	0.6258	13.1174	3.81912	0.00303939	0.0549578	-1.65711
A_55_P1976057|Smurf2	-0.565953	7.39638	-3.8189	0.00304053	0.0549578	-1.65748
A_66_P107745|1110020A21Rik	-0.448122	7.49223	-3.81881	0.00304097	0.0549578	-1.65762
A_55_P2315921|5330431K02Rik	-0.866424	5.82439	-3.81844	0.00304286	0.0549592	-1.65823
A_55_P2093844|BC049762	-0.64274	6.5449	-3.81628	0.00305401	0.0550664	-1.66184
A_52_P532074|Zfyve27	0.562824	7.24188	3.81602	0.00305537	0.0550664	-1.66228
A_55_P2134004|Gstm2	1.08058	12.4331	3.81596	0.0030557	0.0550664	-1.66238
A_55_P1966274|Pdzd4	0.554952	5.90219	3.81589	0.00305603	0.0550664	-1.66249
A_66_P132121|Gm33602	-0.661173	5.61635	-3.81509	0.00306021	0.0550781	-1.66384
A_66_P138206|Olfr872	-0.856694	5.44592	-3.81507	0.00306029	0.0550781	-1.66387
A_51_P200757|ENSMUST00000111790	-0.695322	5.41285	-3.81377	0.00306702	0.0551664	-1.66603
A_55_P1979981|Dchs2	-0.68059	6.20009	-3.81336	0.00306918	0.0551728	-1.66673
A_66_P140185|Rgs9	-0.521805	5.95647	-3.81269	0.00307264	0.0551788	-1.66784
A_51_P175229|Fbxl18	0.653802	6.05479	3.81253	0.00307347	0.0551788	-1.66811
A_55_P1988388|Gm2347	0.598128	6.24952	3.81143	0.00307922	0.0551788	-1.66995
A_52_P150547|Cd8a	-0.506652	5.62028	-3.81081	0.00308244	0.0551788	-1.67098
A_55_P2082974|Irak2	0.58281	6.37034	3.81051	0.00308403	0.0551788	-1.67149
A_55_P2173825|Tox2	-0.761572	6.74403	-3.81047	0.00308425	0.0551788	-1.67156
A_55_P2250514|4933416A02Rik	-0.779343	5.55487	-3.80986	0.00308742	0.0551788	-1.67257
A_55_P2252586|3426406K10Rik	-0.605398	6.48602	-3.80984	0.00308754	0.0551788	-1.67261
A_51_P115178|Scara3	0.545566	6.93008	3.80982	0.00308764	0.0551788	-1.67264
A_55_P1967648|Flcn	0.646102	10.1942	3.80982	0.00308765	0.0551788	-1.67264
A_55_P1995104|Btbd19	-0.636339	6.06498	-3.80713	0.00310173	0.0553729	-1.67713
A_51_P469951|Srgap3	1.00986	6.53917	3.80705	0.00310215	0.0553729	-1.67726
A_55_P1987675|A_55_P1987675	-0.628646	5.62263	-3.80663	0.00310436	0.05538	-1.67797
A_55_P2374668|8430428J23Rik	0.715268	6.28067	3.80442	0.003116	0.0555464	-1.68166
A_51_P230142|A930018P22Rik	-0.515101	6.59594	-3.8041	0.00311769	0.0555464	-1.68219
A_55_P2164503|ENSMUST00000105067	-1.29618	6.33343	-3.8036	0.00312035	0.0555464	-1.68303
A_55_P2128188|Adam17	0.633943	6.63528	3.80348	0.00312099	0.0555464	-1.68324
A_55_P2000628|Dusp7	-0.546957	6.45164	-3.80182	0.0031298	0.0556706	-1.68602
A_51_P486719|Tmem247	-0.968581	5.93986	-3.80129	0.0031326	0.0556878	-1.6869
A_55_P2222264|4631422I05Rik	-0.579363	5.453	-3.80057	0.00313644	0.0557129	-1.68811
A_55_P2148748|Dclk1	-0.614191	6.46829	-3.80009	0.00313896	0.0557129	-1.6889
A_55_P1976670|Olfr46	-0.623297	5.55697	-3.79977	0.00314067	0.0557129	-1.68944
A_55_P2020736|Frs3	0.63547	5.7651	3.79965	0.00314133	0.0557129	-1.68964
A_55_P2060444|Apopt1	0.466436	15.7428	3.79803	0.00314995	0.0557858	-1.69234
A_55_P2024993|Hoxb4	0.835649	6.75459	3.79783	0.00315102	0.0557858	-1.69268
A_55_P2028977|Tcf20	-0.470067	6.44816	-3.79751	0.00315274	0.0557858	-1.69322
A_55_P2055334|D930048G16Rik	-0.616667	6.20724	-3.7975	0.00315278	0.0557858	-1.69323
A_52_P87964|Pla2g12a	1.10865	9.91407	3.79441	0.00316935	0.056023	-1.6984
A_55_P2115452|Pot1a	-0.551455	6.35741	-3.79413	0.00317089	0.056023	-1.69888
A_55_P2076538|Whamm	-0.702481	6.61772	-3.79361	0.00317364	0.056023	-1.69974
A_51_P111532|Ubash3a	-0.693201	5.92556	-3.79337	0.00317493	0.056023	-1.70014
A_55_P2143923|Slc13a2	1.42467	7.6012	3.79329	0.00317538	0.056023	-1.70028
A_55_P2173188|Kank3	-0.764168	6.80183	-3.79285	0.00317774	0.0560321	-1.70101
A_51_P109369|Fbxo32	0.742473	5.85456	3.79243	0.00318001	0.0560396	-1.70171
A_55_P2126368|Atad5	-0.577569	6.15196	-3.78885	0.00319942	0.0563491	-1.70771
A_55_P2050727|Fcrl5	0.591816	11.7215	3.78824	0.00320272	0.0563575	-1.70873
A_52_P578043|ENSMUST00000119943	0.742937	5.92639	3.78806	0.0032037	0.0563575	-1.70903
A_55_P1993447|ENSMUST00000072123	-0.626814	5.66088	-3.78773	0.00320549	0.0563575	-1.70958
A_55_P1966086|NAP005045-002	0.706274	8.24973	3.78739	0.00320731	0.0563575	-1.71014
A_55_P2022074|Klf10	1.30551	10.2733	3.78655	0.00321191	0.0564058	-1.71155
A_51_P386670|Dse	0.749619	6.39682	3.78535	0.00321844	0.0564878	-1.71356
A_55_P2099947|Gdf1	-1.19109	7.1195	-3.78392	0.00322626	0.0565779	-1.71595
A_51_P315634|Nedd1	0.499536	7.18117	3.78372	0.00322738	0.0565779	-1.71629
A_55_P2136010|A_55_P2136010	-0.630686	5.58808	-3.7834	0.00322915	0.0565779	-1.71683
A_51_P469531|Asna1	0.572722	6.27398	3.78253	0.00323392	0.0566289	-1.71829
A_52_P391210|Terf2	0.690545	7.2512	3.7812	0.0032412	0.0566782	-1.7205
A_55_P1971522|Kif16b	0.465493	7.60695	3.78118	0.00324131	0.0566782	-1.72054
A_55_P2370096|BB453506	0.81189	6.9053	3.781	0.00324232	0.0566782	-1.72085
A_51_P466378|Itgal	-0.886482	6.51592	-3.77966	0.00324969	0.056763	-1.72309
A_55_P2176663|D830039M14Rik	0.567716	6.27551	3.77944	0.0032509	0.056763	-1.72345
A_51_P232551|Nphp3	0.749341	5.98955	3.7763	0.00326826	0.0570334	-1.7287
A_55_P2024803|Mmp12	-0.636522	6.20685	-3.77582	0.00327097	0.057048	-1.72952
A_55_P1963002|Ppfia4	0.72693	6.71118	3.77379	0.00328223	0.0572024	-1.73291
A_51_P508029|Pcyox1	0.518668	10.1826	3.77355	0.00328358	0.0572024	-1.73331
A_55_P2155814|Rbbp8	-0.645937	5.68481	-3.77056	0.00330031	0.0574325	-1.73833
A_55_P2258956|AU044856	0.600639	5.72871	3.77051	0.00330057	0.0574325	-1.7384
A_52_P266320|Akap17b	1.21254	8.51678	3.76929	0.00330745	0.0574838	-1.74045
A_51_P125135|Cdca5	0.677746	6.00356	3.76912	0.00330839	0.0574838	-1.74074
A_51_P295131|Pax7	-0.924367	5.62501	-3.76887	0.00330982	0.0574838	-1.74116
A_55_P2097998|1500017E21Rik	-0.530374	5.78919	-3.7684	0.00331243	0.0574838	-1.74194
A_55_P2060343|Zfp352	0.998331	10.1672	3.76786	0.0033155	0.0574838	-1.74285
A_55_P2040071|Eddm3b	-0.599922	5.65137	-3.76714	0.00331952	0.0574838	-1.74405
A_55_P2249849|Sema6a	-0.563758	7.21377	-3.76705	0.00332007	0.0574838	-1.74421
A_51_P408082|Apoa1	-0.524762	15.1185	-3.76698	0.00332043	0.0574838	-1.74432
A_51_P413366|Atrx	0.565493	6.25172	3.76697	0.00332051	0.0574838	-1.74434
A_51_P477364|Rhob	0.532775	6.719	3.76524	0.00333028	0.0576201	-1.74724
A_55_P2087876|ENSMUST00000153603	-0.529961	7.66975	-3.76486	0.00333244	0.0576248	-1.74788
A_51_P483280|Prnp	0.619481	10.5174	3.76218	0.00334763	0.0578545	-1.75236
A_55_P2248330|2700068H02Rik	-0.792859	7.85066	-3.76082	0.0033554	0.0579363	-1.75465
A_51_P503896|ENSMUST00000026133	-0.531983	5.93809	-3.76036	0.00335799	0.0579363	-1.75541
A_55_P2029637|Sry	-0.6453	5.93415	-3.76035	0.00335808	0.0579363	-1.75543
A_51_P123920|Mydgf	0.723311	11.6505	3.75962	0.00336222	0.0579568	-1.75665
A_55_P1968799|Krtap1-5	-0.684854	6.18357	-3.75931	0.00336403	0.0579568	-1.75718
A_55_P2082271|NAP114207-1	0.543951	14.5448	3.75914	0.00336498	0.0579568	-1.75745
A_55_P2085150|Gm4461	-0.679318	7.12599	-3.75649	0.0033802	0.0581861	-1.7619
A_55_P2129621|Akp3	-0.897769	5.75928	-3.75562	0.00338516	0.0582376	-1.76335
A_55_P2169569|A_55_P2169569	-0.587738	5.80457	-3.7553	0.00338702	0.0582376	-1.76389
A_52_P208222|Pde1c	-0.78466	5.57174	-3.75215	0.00340519	0.058517	-1.76916
A_55_P2095004|ENSMUST00000065740	0.564744	6.83825	3.75157	0.00340856	0.0585419	-1.77014
A_51_P105263|Nat14	-0.495259	6.0192	-3.75114	0.0034111	0.0585524	-1.77087
A_55_P2067453|Tspan17	-0.864186	7.85064	-3.75017	0.00341672	0.0586115	-1.7725
A_51_P415126|Tgfa	0.570061	6.32574	3.74982	0.00341875	0.0586115	-1.77308
A_55_P2017510|Tldc1	0.589477	6.28921	3.74955	0.00342032	0.0586115	-1.77353
A_55_P2166743|Sp3os	0.86146	8.3818	3.74897	0.00342367	0.0586359	-1.7745
A_55_P2124273|Myo1f	0.77134	6.40711	3.74831	0.00342752	0.0586688	-1.77561
A_55_P2096652|Ccbl1	-1.14053	11.6301	-3.74754	0.00343201	0.0587126	-1.7769
A_52_P472523|Sacs	-0.688669	5.39246	-3.74599	0.00344111	0.0588353	-1.77951
A_55_P1998561|Gm10731	-0.474797	5.6651	-3.74479	0.00344813	0.0589157	-1.78152
A_52_P63973|ENSMUST00000103374	0.553532	6.11057	3.74452	0.00344969	0.0589157	-1.78196
A_55_P1992745|Epb4.1l1	0.529457	6.12923	3.74414	0.00345191	0.0589206	-1.7826
A_55_P2048680|TC1781628	-0.862041	5.4737	-3.74376	0.00345417	0.0589262	-1.78324
A_55_P2167501|Acsf2	0.591226	6.99783	3.74309	0.00345811	0.0589456	-1.78436
A_55_P2164724|Gnaq	0.446103	9.52123	3.74272	0.00346027	0.0589456	-1.78498
A_52_P351021|ENSMUST00000178715	0.437008	9.40389	3.74242	0.00346208	0.0589456	-1.7855
A_55_P2134452|A_55_P2134452	0.558173	5.88144	3.74202	0.00346442	0.0589456	-1.78616
A_55_P2334097|CA876440	-0.571933	6.50802	-3.74192	0.003465	0.0589456	-1.78633
A_55_P2208463|6820426E19Rik	-0.677204	6.25672	-3.74043	0.00347378	0.0590621	-1.78882
A_55_P2339601|AW060742	1.20184	11.1281	3.73927	0.00348064	0.0591134	-1.79077
A_55_P2286670|TC1763752	0.762671	6.58481	3.73927	0.00348069	0.0591134	-1.79078
A_55_P2150013|Klra12	-0.710019	5.66607	-3.73821	0.00348697	0.0591871	-1.79256
A_55_P2085974|Igf1	-0.724022	12.5187	-3.7368	0.0034953	0.0592955	-1.79491
A_51_P281380|Tspan5	0.687503	6.03409	3.73553	0.00350288	0.0593558	-1.79704
A_55_P2122945|Olfr541	-0.849001	6.15275	-3.7353	0.00350428	0.0593558	-1.79744
A_55_P1985976|ENSMUST00000188020	-0.793846	5.66334	-3.73487	0.00350682	0.0593558	-1.79815
A_55_P2018666|Thrsp	2.14595	15.0629	3.73465	0.00350816	0.0593558	-1.79853
A_52_P222096|4931428F04Rik	0.609308	6.34278	3.73457	0.00350861	0.0593558	-1.79865
A_55_P2026783|ENSMUST00000055009	0.645001	7.21169	3.73401	0.00351197	0.0593796	-1.7996
A_55_P2091120|ENSMUST00000184591	-0.844205	5.6111	-3.73145	0.0035273	0.0595545	-1.80389
A_51_P282092|Urod	-0.545067	13.1065	-3.73114	0.00352916	0.0595545	-1.80441
A_55_P1954925|Endov	0.507195	15.8356	3.73089	0.00353068	0.0595545	-1.80483
A_55_P2063661|Tmem168	0.517893	6.68141	3.73078	0.00353136	0.0595545	-1.80502
A_51_P483280|Prnp	0.641731	10.5334	3.73065	0.0035321	0.0595545	-1.80523
A_55_P2040613|ENSMUST00000193618	-0.594518	6.27113	-3.72799	0.00354816	0.0597922	-1.8097
A_51_P128320|Muc2	-0.512193	5.62655	-3.72657	0.00355673	0.0599035	-1.81208
A_55_P1985189|Gimap1os	0.612442	6.27778	3.72477	0.00356769	0.0600549	-1.81511
A_51_P506045|Cpq	0.459065	12.162	3.72419	0.00357123	0.0600811	-1.81609
A_55_P2096602|ENSMUST00000110985	-0.609606	7.36799	-3.72343	0.00357585	0.0601116	-1.81736
A_55_P2037538|A_55_P2037538	0.693427	9.53412	3.72324	0.00357699	0.0601116	-1.81768
A_55_P2157448|Abr	-0.671775	5.89791	-3.72262	0.0035808	0.0601424	-1.81872
A_55_P2121294|A_55_P2121294	-0.694068	5.45031	-3.72106	0.00359029	0.0602451	-1.82133
A_55_P2094019|Slc17a4	0.899001	9.37238	3.72097	0.00359087	0.0602451	-1.82149
A_55_P1997554|Kcnn3	0.534177	6.696	3.71885	0.00360387	0.0604148	-1.82505
A_55_P2058073|Ggt6	-0.461032	7.11727	-3.71867	0.00360496	0.0604148	-1.82535
A_55_P2094831|Slco1c1	0.545861	5.65259	3.7176	0.00361152	0.0604714	-1.82714
A_55_P2299116|Papolg	0.616853	6.07791	3.71747	0.00361231	0.0604714	-1.82736
A_55_P2129523|Gm9519	0.972127	6.23822	3.71657	0.0036179	0.0605318	-1.82888
A_55_P2144456|Suv420h1	0.706281	6.67793	3.71608	0.00362093	0.0605319	-1.8297
A_52_P58814|Ppapdc1a	-0.865818	5.6199	-3.71547	0.0036247	0.0605319	-1.83073
A_55_P2140814|Scfd2	-0.936815	5.43259	-3.715	0.00362757	0.0605319	-1.83151
A_55_P2033160|Pomgnt1	0.489226	10.6914	3.71465	0.00362974	0.0605319	-1.8321
A_55_P2121761|Gm6249	-0.891318	5.2855	-3.71394	0.00363413	0.0605319	-1.83329
A_55_P2171966|Tnfaip8l3	-0.652129	5.52345	-3.71374	0.00363538	0.0605319	-1.83363
A_55_P2024634|Gm13546	-0.578846	5.29746	-3.71354	0.0036366	0.0605319	-1.83396
A_51_P155152|Ank	0.697974	10.2427	3.71345	0.00363719	0.0605319	-1.83412
A_55_P2167521|AK079512	-1.08113	5.99853	-3.71336	0.00363771	0.0605319	-1.83426
A_51_P105380|2010005H15Rik	-0.629273	5.92105	-3.71335	0.0036378	0.0605319	-1.83429
A_55_P2061555|Olfr95	-0.465839	5.59348	-3.71191	0.00364674	0.0605906	-1.83671
A_55_P2134587|Gm5132	-0.524472	6.45915	-3.71182	0.0036473	0.0605906	-1.83686
A_55_P2085510|A_55_P2085510	-0.599769	6.27225	-3.71182	0.0036473	0.0605906	-1.83686
A_55_P1959903|Map7	-0.50051	7.45539	-3.71104	0.00365218	0.0606386	-1.83817
A_55_P2096058|A_55_P2096058	-0.848061	5.30756	-3.71021	0.00365735	0.0606912	-1.83957
A_55_P2109917|A_55_P2109917	-0.513416	5.58142	-3.7098	0.00365991	0.0607006	-1.84025
A_55_P1971468|A_55_P1971468	0.448482	6.94208	3.70932	0.00366289	0.0607057	-1.84106
A_55_P2325648|BB085087	0.708516	6.13149	3.70889	0.00366557	0.0607057	-1.84178
A_52_P577388|Epdr1	0.865782	5.7459	3.70879	0.0036662	0.0607057	-1.84195
A_55_P2144376|Gm11123	-1.22793	8.92976	-3.70749	0.00367436	0.0608077	-1.84414
A_55_P1983268|4930444P10Rik	-0.719563	6.67343	-3.70677	0.00367887	0.0608493	-1.84535
A_55_P2112142|Tmbim7	-0.935539	6.159	-3.70577	0.00368513	0.0609143	-1.84702
A_55_P2005770|Gm5565	0.754814	5.91068	3.7055	0.0036868	0.0609143	-1.84747
A_55_P2074864|ENSMUST00000120379	0.441573	11.8124	3.70354	0.00369919	0.0610858	-1.85077
A_52_P476431|Evc	1.24148	6.96251	3.70276	0.00370409	0.0611335	-1.85208
A_55_P1953788|Itk	0.481072	6.16508	3.70123	0.00371378	0.0612041	-1.85465
A_52_P1045316|Gm11237	-0.811721	5.48297	-3.70049	0.00371844	0.0612041	-1.85589
A_51_P513449|Pogz	-0.836397	7.97928	-3.70045	0.00371871	0.0612041	-1.85596
A_55_P2160825|Xdh	-0.832379	5.14255	-3.70027	0.00371989	0.0612041	-1.85627
A_51_P243435|Hsd17b1	-0.62306	5.61473	-3.70023	0.0037201	0.0612041	-1.85633
A_51_P443754|Hivep2	0.694553	6.85936	3.70018	0.00372043	0.0612041	-1.85641
A_51_P106455|Nr0b1	-0.482063	5.90629	-3.699	0.00372795	0.0612947	-1.8584
A_55_P2378030|4933439N14Rik	-0.707995	6.69046	-3.69812	0.00373352	0.061351	-1.85987
A_55_P2043486|Msx2	-0.958066	7.12015	-3.69783	0.00373541	0.061351	-1.86037
A_55_P2261772|ENSMUST00000185176	-0.579218	6.89797	-3.69692	0.00374118	0.0614126	-1.86189
A_55_P1986883|Gm9914	-0.446955	5.60744	-3.69535	0.00375126	0.0615449	-1.86454
A_55_P2118259|Olfr1349	-0.699737	6.8841	-3.69452	0.00375654	0.0615983	-1.86593
A_55_P1964911|Gm30454	-0.436248	5.84721	-3.69376	0.00376143	0.0616296	-1.86721
A_55_P2020410|Mapk8	-0.525638	6.47279	-3.69357	0.00376266	0.0616296	-1.86753
A_55_P2157478|A_55_P2157478	0.5351	6.86429	3.69328	0.00376452	0.0616296	-1.86802
A_55_P2092103|Gm4132	0.633936	6.07873	3.69243	0.00376995	0.0616853	-1.86944
A_55_P2130945|A_55_P2130945	-0.527872	5.46822	-3.69204	0.0037725	0.0616938	-1.8701
A_55_P2235958|ENSMUST00000079186	-0.517156	6.21094	-3.69	0.00378565	0.0618342	-1.87353
A_55_P2050415|ENSMUST00000050758	-0.737389	6.46178	-3.68947	0.00378908	0.0618342	-1.87443
A_55_P2095010|A_55_P2095010	0.72107	6.17688	3.68945	0.0037892	0.0618342	-1.87446
A_51_P115229|Vmn1r81	-0.681438	5.96494	-3.68916	0.00379107	0.0618342	-1.87494
A_66_P127136|Nrxn3	1.30478	6.65166	3.6889	0.00379277	0.0618342	-1.87538
A_51_P430766|Il10	-1.01838	6.02166	-3.68881	0.00379337	0.0618342	-1.87554
A_66_P118776|Swsap1	0.455551	6.08694	3.68851	0.0037953	0.0618342	-1.87604
A_55_P2121521|Hist1h3i	-0.626651	5.80158	-3.68741	0.00380242	0.061917	-1.87789
A_55_P2025937|ENSMUST00000087884	0.500477	5.82656	3.68675	0.00380671	0.0619538	-1.879
A_55_P2006250|Myo5a	0.606307	5.78654	3.68618	0.00381039	0.0619804	-1.87995
A_51_P297925|Zc3h12a	1.05524	6.01712	3.68523	0.00381659	0.0620482	-1.88155
A_52_P285470|Lrp2	1.12624	6.54422	3.68433	0.00382251	0.0621112	-1.88308
A_52_P141687|Gpr37l1	-0.829968	7.92082	-3.68335	0.00382891	0.0621819	-1.88472
A_51_P156857|Smim3	1.05164	6.86594	3.68285	0.00383217	0.0621844	-1.88556
A_51_P466781|Ropn1	-0.534516	5.935	-3.6827	0.00383314	0.0621844	-1.88581
A_55_P2083197|Maml2	-0.783674	6.3439	-3.68136	0.00384189	0.0622722	-1.88806
A_55_P1956482|Dmtn	0.843417	14.129	3.68125	0.00384265	0.0622722	-1.88825
A_55_P2302000|Gm40967	-0.721411	6.30326	-3.68005	0.00385049	0.0623069	-1.89026
A_51_P484111|Matn2	0.757727	6.6922	3.68003	0.00385068	0.0623069	-1.89031
A_51_P347862|Actn1	0.5931	6.65395	3.67975	0.00385248	0.0623069	-1.89077
A_55_P2042183|Bzw2	0.775443	6.87353	3.67968	0.00385298	0.0623069	-1.8909
A_55_P2019841|A_55_P2019841	0.585005	5.8357	3.67888	0.00385823	0.0623153	-1.89224
A_55_P2163143|Cdk4	0.442386	11.3961	3.67885	0.00385842	0.0623153	-1.89229
A_55_P1987620|Cyp4a32	-1.75815	10.2419	-3.67867	0.00385964	0.0623153	-1.8926
A_51_P483280|Prnp	0.632127	10.4059	3.67751	0.00386729	0.0623918	-1.89455
A_51_P473240|Zfp426	0.420167	9.07238	3.6773	0.00386863	0.0623918	-1.89489
A_55_P2063508|Gm4131	2.08687	6.92004	3.67678	0.00387213	0.0623918	-1.89578
A_55_P2173897|Pla2g2d	-0.679736	5.96956	-3.67652	0.00387382	0.0623918	-1.89621
A_55_P2182437|ENSMUST00000129389	0.65183	5.92653	3.6764	0.00387463	0.0623918	-1.89642
A_55_P2143522|Fstl3	0.690561	5.97432	3.67574	0.003879	0.0624291	-1.89752
A_55_P2114133|Garnl3	0.550525	5.92811	3.67484	0.00388496	0.0624671	-1.89904
A_55_P2219151|1700113A16Rik	-0.604642	7.26278	-3.67476	0.00388547	0.0624671	-1.89917
A_66_P100220|ENSMUST00000094662	0.978083	8.5052	3.67368	0.00389264	0.0625205	-1.90098
A_52_P674759|Btbd3	0.593939	6.98301	3.67365	0.00389289	0.0625205	-1.90105
A_52_P53626|ENSMUST00000191672	0.651196	6.85954	3.67294	0.00389756	0.0625625	-1.90223
A_55_P2181356|Cdh11	0.970856	6.01573	3.67263	0.00389968	0.0625634	-1.90276
A_55_P2012572|Negr1	-0.425521	5.84364	-3.67226	0.00390214	0.06257	-1.90338
A_55_P2001828|1700023E05Rik	-0.692185	5.40937	-3.67116	0.00390946	0.062624	-1.90523
A_51_P398833|Tfap2d	-0.877584	5.61544	-3.67114	0.00390963	0.062624	-1.90527
A_55_P2136970|A_55_P2136970	-0.579293	6.98037	-3.67067	0.00391276	0.0626411	-1.90606
A_51_P316553|Kdr	-0.644792	10.5894	-3.66781	0.00393192	0.0629149	-1.91087
A_55_P2055970|LOC102639013	-0.57184	6.3443	-3.66671	0.00393931	0.0630001	-1.91272
A_51_P127297|Hsd11b1	0.496611	14.5849	3.66555	0.00394712	0.0630917	-1.91467
A_55_P2055985|Cd209d	-1.09497	7.77949	-3.66289	0.00396512	0.0633462	-1.91915
A_55_P2082969|Hsfy2	-0.685623	5.55407	-3.6619	0.00397188	0.0634141	-1.92083
A_55_P2061036|ENSMUST00000156689	-0.484605	5.80567	-3.66165	0.00397354	0.0634141	-1.92124
A_51_P100174|Mns1	-0.523941	6.41361	-3.66091	0.00397859	0.0634614	-1.92249
A_55_P2131820|A530006G24Rik	0.820431	15.4388	3.66034	0.00398244	0.0634635	-1.92344
A_55_P2097367|Fam227a	-0.836101	5.28163	-3.6597	0.00398682	0.0634635	-1.92452
A_55_P2095909|Lamtor3	0.683874	6.25501	3.65936	0.00398915	0.0634635	-1.9251
A_55_P2172624|Gm1123	-0.527792	6.28987	-3.65929	0.0039896	0.0634635	-1.92521
A_52_P78257|Plekha2	0.766908	6.36331	3.65906	0.00399123	0.0634635	-1.92561
A_51_P166728|Pou2f2	-0.693022	5.36821	-3.6586	0.00399436	0.0634635	-1.92639
A_55_P2040497|Gm11517	-0.510642	5.85951	-3.65815	0.00399738	0.0634635	-1.92713
A_51_P145785|Ambp	-0.882714	16.8062	-3.65815	0.00399742	0.0634635	-1.92714
A_55_P2065784|Mageb4	-0.830004	5.60317	-3.65814	0.00399749	0.0634635	-1.92715
A_51_P291637|Hspb9	-0.473857	8.19008	-3.6574	0.00400253	0.0635103	-1.92839
A_52_P609334|Klhdc8b	0.691111	6.446	3.65697	0.00400548	0.0635117	-1.92912
A_55_P1999513|Gm7207	-0.722572	5.69086	-3.65636	0.00400966	0.0635117	-1.93015
A_55_P2118076|Pdzd7	-0.696377	5.52922	-3.65621	0.00401069	0.0635117	-1.9304
A_51_P117115|Olfr53	-0.6776	5.59314	-3.65579	0.00401359	0.0635117	-1.93111
A_51_P357622|Olfr638	-0.656379	6.89164	-3.65567	0.00401442	0.0635117	-1.93132
A_51_P521001|ENSMUST00000149568	0.562437	6.43614	3.65557	0.00401513	0.0635117	-1.93149
A_51_P473308|Prss21	-0.804692	5.47698	-3.65514	0.00401802	0.0635127	-1.9322
A_55_P2172898|2610100L16Rik	-0.598073	5.82002	-3.6547	0.00402107	0.0635127	-1.93295
A_66_P112593|Sec61b	-0.615483	11.1511	-3.65464	0.00402146	0.0635127	-1.93304
A_52_P294261|2310002L09Rik	-0.838621	5.38159	-3.65396	0.00402618	0.0635543	-1.9342
A_55_P2020497|Dcaf12l1	0.821871	8.24479	3.65239	0.00403701	0.0636922	-1.93684
A_51_P248666|Cd274	0.96683	6.09388	3.6508	0.004048	0.063784	-1.93952
A_51_P132013|Cysltr2	-0.815971	6.17116	-3.6505	0.00405006	0.063784	-1.94002
A_52_P406482|Mbtps1	0.568143	6.27138	3.65029	0.00405154	0.063784	-1.94038
A_51_P501583|5330426L24Rik	0.692447	5.58998	3.64998	0.00405369	0.063784	-1.9409
A_51_P411200|Iyd	0.655175	7.75819	3.64995	0.00405393	0.063784	-1.94096
A_55_P1994509|Sptbn5	-0.646347	5.73409	-3.64973	0.0040554	0.063784	-1.94132
A_55_P2266285|6330522J23Rik	0.822205	6.1562	3.64899	0.00406058	0.063814	-1.94257
A_66_P100284|A430060F13Rik	-0.660096	5.521	-3.64879	0.00406198	0.063814	-1.94291
A_51_P456870|Foxj1	1.11769	5.6877	3.64855	0.0040636	0.063814	-1.9433
A_55_P2099110|A_55_P2099110	0.58217	6.21219	3.64783	0.00406862	0.0638599	-1.94452
A_51_P117581|Cables1	0.728247	7.29133	3.64718	0.00407314	0.0638763	-1.94561
A_51_P473205|Vipr2	-0.571559	5.84799	-3.64708	0.00407386	0.0638763	-1.94579
A_52_P476877|Rfx4	0.596204	5.7776	3.64556	0.00408448	0.0639844	-1.94835
A_66_P129209|Gm12511	-0.421667	6.17452	-3.64549	0.00408496	0.0639844	-1.94847
A_55_P1998456|Birc7	-0.457119	5.89146	-3.64122	0.00411492	0.0643962	-1.95566
A_55_P2024215|Ctnnbl1	1.08255	11.7619	3.64107	0.00411601	0.0643962	-1.95592
A_55_P2140478|ENSMUST00000103607	-0.74049	5.76048	-3.64063	0.00411906	0.0643962	-1.95665
A_55_P2067700|Tas2r113	1.11006	7.81607	3.64054	0.00411971	0.0643962	-1.95681
A_55_P2077313|Ddr1	0.949209	6.33887	3.64005	0.00412322	0.0644179	-1.95764
A_55_P2037260|A_55_P2037260	-0.689118	5.7582	-3.63946	0.00412737	0.0644393	-1.95863
A_51_P103929|Met	0.467033	9.15415	3.63925	0.00412883	0.0644393	-1.95898
A_55_P2045512|A_55_P2045512	0.50054	13.3062	3.63881	0.00413196	0.0644552	-1.95973
A_55_P1968428|A_55_P1968428	-0.58344	5.8403	-3.63803	0.00413749	0.0644901	-1.96105
A_51_P483280|Prnp	0.72012	10.8279	3.63781	0.00413903	0.0644901	-1.96141
A_65_P02958|Rnf13	0.51239	12.2918	3.6376	0.00414055	0.0644901	-1.96177
A_55_P1958246|Tcof1	-1.05849	7.4536	-3.63704	0.00414447	0.0645181	-1.9627
A_55_P2116978|Neb	0.957752	6.76227	3.63544	0.00415589	0.0646553	-1.96541
A_51_P120823|Olfr868	-0.569902	6.57654	-3.63477	0.00416063	0.0646553	-1.96653
A_55_P2305010|A730089K16Rik	-0.624508	5.50786	-3.63474	0.00416087	0.0646553	-1.96659
A_55_P2148323|2810021J22Rik	-0.583599	5.91579	-3.63379	0.00416766	0.0646553	-1.9682
A_55_P1968095|Olfr1280	-0.597868	5.55937	-3.63341	0.00417037	0.0646553	-1.96884
A_55_P1962523|Zic2	-0.779466	5.54626	-3.63328	0.00417129	0.0646553	-1.96905
A_55_P2287947|A930037O16Rik	0.566793	5.8756	3.63324	0.00417157	0.0646553	-1.96912
A_55_P2182716|Adig	-0.707861	5.57186	-3.63312	0.00417242	0.0646553	-1.96932
A_55_P2393021|A430106G13Rik	-0.494267	5.92518	-3.63289	0.00417404	0.0646553	-1.9697
A_51_P477121|Pmaip1	0.658478	6.12578	3.63266	0.0041757	0.0646553	-1.97009
A_51_P436521|Tmc2	-0.479061	5.62367	-3.63253	0.00417666	0.0646553	-1.97032
A_66_P100268|AK087888	0.894718	7.81435	3.63155	0.00418364	0.0647304	-1.97196
A_55_P2240116|2310005E17Rik	0.811834	5.92365	3.62955	0.00419799	0.0649196	-1.97533
A_52_P230167|Setbp1	0.753452	5.80485	3.62867	0.00420434	0.0649847	-1.97682
A_55_P2032760|Ctif	-1.3617	9.59699	-3.62829	0.00420712	0.0649947	-1.97747
A_52_P590995|E230016K23Rik	-0.59925	6.14888	-3.62721	0.00421487	0.0650003	-1.97928
A_66_P137210|9130409J20Rik	0.77118	7.8554	3.62714	0.00421542	0.0650003	-1.97941
A_55_P2077920|Naaladl2	0.621701	6.06939	3.62706	0.004216	0.0650003	-1.97955
A_55_P2038983|ENSMUST00000114230	-0.586013	5.69993	-3.62705	0.00421603	0.0650003	-1.97955
A_55_P1982986|1810043G02Rik	0.649031	7.42029	3.62531	0.00422864	0.0651309	-1.98249
A_55_P2038101|Dock11	0.713267	6.07966	3.62528	0.00422882	0.0651309	-1.98253
A_55_P2014854|ENSMUST00000118329	0.635667	5.97502	3.62499	0.00423092	0.0651309	-1.98302
A_55_P2144691|ENSMUST00000107197	-0.725517	5.81032	-3.62442	0.0042351	0.065145	-1.984
A_55_P2024835|Gm7104	0.529693	5.9155	3.62402	0.00423798	0.065145	-1.98467
A_55_P2002220|Dzip1	0.737043	5.68805	3.62398	0.00423826	0.065145	-1.98473
A_55_P2142146|Glul	-0.574038	14.0929	-3.62346	0.00424204	0.0651703	-1.98561
A_65_P11092|Tspan15	-0.67613	6.47031	-3.62257	0.00424851	0.0651922	-1.98711
A_55_P1976351|Gpcpd1	-1.13891	8.85229	-3.62253	0.00424885	0.0651922	-1.98719
A_55_P2074371|Lin28a	0.743578	7.62001	3.62205	0.00425235	0.0651922	-1.988
A_51_P348227|Stoml1	0.636292	6.68273	3.62167	0.00425509	0.0651922	-1.98863
A_55_P1964985|TC1708101	0.438964	15.1182	3.62157	0.00425579	0.0651922	-1.98879
A_55_P2277970|Dnah1	-0.532107	6.30713	-3.6215	0.00425632	0.0651922	-1.98892
A_52_P602669|Serpinb6d	0.586301	5.85028	3.62061	0.00426285	0.0652593	-1.99042
A_51_P285779|Asphd2	-0.53355	6.26008	-3.62021	0.00426578	0.0652714	-1.9911
A_55_P2020572|Psme3	0.801005	14.8439	3.6194	0.00427168	0.0653288	-1.99246
A_51_P450788|ENSMUST00000103376	-0.778284	5.71063	-3.61821	0.00428038	0.0653731	-1.99446
A_55_P2147136|Akr1d1	0.616852	9.33304	3.61818	0.00428065	0.0653731	-1.99452
A_55_P1998072|A_55_P1998072	-1.0091	6.33855	-3.61812	0.00428105	0.0653731	-1.99461
A_51_P242687|Otog	-0.954761	6.51371	-3.61783	0.00428317	0.0653731	-1.9951
A_55_P2150781|ENSMUST00000105815	0.755069	5.79773	3.61615	0.00429556	0.0655293	-1.99794
A_51_P221495|Nsun5	-0.792455	7.47157	-3.61563	0.00429937	0.0655546	-1.99882
A_55_P2353743|Gm2447	-0.629253	5.95409	-3.61394	0.00431189	0.0657125	-2.00168
[truncated: 28,437 more rows]
