# Supplementary material for: An IKK/NF-κB Activation/p53 Deletion Sequence Drives Liver Carcinogenesis and Tumor Differentiation
Source: Cancers (Basel). 2019 Sep 21;11(10):1410. doi: 10.3390/cancers11101410 (PMC6827060; doi:10.3390/cancers11101410)
Supplement: Supplementary file 1 [file cancers-11-01410-s001.zip › Table S3.xlsx]

## Sheet: Table S3
Significance Analysis of gene expression data from liver carcinoma generated in Ikk2ca and Ikk2ca Trp53-/- mice
Test: One-way ANOVA
p-value computation: Asymptotic
Multiple Testing Correction: Benjamini-Hochberg
HCC_Ikk2ca Trp53-/- vs HCC_IKK2ca
ProbeName	p	Regulation	FC	Log FC	[HCC_Ikk2ca Trp53-/-]	[HCC_Ikk2ca]	[ICC_Ikk2ca Trp53-/-]	GeneSymbol
					(normalized)	(normalized)	(normalized)
A_52_P188042	0.000326398	down	-6.71069	-2.74646	-0.0803659	2.6661	-0.635371	Trat1
A_30_P01021879	0.000217795	down	-10.0643	-3.33118	-0.178306	3.15287	-0.344843
A_55_P2048036	0.00513105	up	1.20838	0.273071	0.00287142	-0.2702	0.201662	Zfx
A_55_P2013357	0.00037435	up	2.7701	1.46994	0.0570776	-1.41286	0.451193	Renbp
A_55_P2076303	0.0102492	down	-1.31292	-0.392782	0.0360829	0.428865	-0.370667	March8
A_55_P1991416	0.000230906	down	-9.56284	-3.25744	-0.0822473	3.17519	-0.234661
A_30_P01021630	0.00306589	down	-1.58688	-0.666189	0.0628319	0.729021	-0.452227
A_55_P2176035	0.0416232	down	-1.35925	-0.442815	0.103046	0.545861	-0.658261	Epha10
A_55_P1999439	0.0054486	up	1.66795	0.738072	-0.15634	-0.894412	0.384527	Ino80e
A_55_P1995233	0.000213325	down	-3.31352	-1.72837	-0.176011	1.55235	-0.476709	Lonp2
A_51_P394788	0.000583964	up	1.46333	0.549258	-0.0791621	-0.628421	0.13203	Actn4
A_55_P2042319	0.00184151	down	-7.2327	-2.85453	0.230676	3.08521	-2.23297	Cyp2d40
A_55_P2186220	0.00847158	down	-2.2767	-1.18694	-1.19408	-0.00714025	1.098
A_51_P167513	0.000193226	up	1.93509	0.952398	0.489962	-0.462436	-0.00902128	Leng1
A_55_P2153191	0.000191191	down	-8.59351	-3.10325	-0.31619	2.78706	-0.290941
A_51_P151371	0.000205237	up	1.96181	0.972186	0.379324	-0.592862	-0.0269233	Zfp444
A_52_P366653	0.039357	up	1.23972	0.310016	-0.036542	-0.346558	0.590795	Hnrnph3
A_55_P2087053	0.000280212	down	-10.7437	-3.42543	-0.799014	2.62641	-0.632889	Gm11437
A_52_P75465	0.00055843	up	3.05011	1.60886	0.0326638	-1.5762	0.477149	Gdpd1
A_51_P216496	0.000309257	down	-4.01709	-2.00615	0.230052	2.2362	-0.801466	Tfpi2
A_55_P2115220	0.000264923	down	-11.1184	-3.47487	-0.520998	2.95387	-0.650523	Gm11437
A_52_P641758	0.000348541	down	-1.95039	-0.963763	-0.106953	0.85681	-0.208658	Ggct
A_51_P183995	0.000196332	up	1.72076	0.783042	0.144255	-0.638787	0.136191	Paf1
A_55_P2146214	0.000767175	down	-4.37143	-2.12811	-0.0174698	2.11064	-0.808166	Zcchc18
A_55_P2052775	0.000235514	up	1.48421	0.569698	0.127077	-0.442621	0.0656163	Morc2a
A_55_P1974487	0.000269404	down	-5.90791	-2.56265	-0.0886982	2.47395	-1.19112	Atp8b5
A_55_P2097219	0.000230474	down	-13.8248	-3.78919	-0.564898	3.22429	-0.14086	Gbp2b
A_30_P01021797	0.000261684	down	-2.93339	-1.55257	0.133055	1.68562	-0.148576
A_30_P01020769	0.000234157	down	-10.452	-3.38571	-0.218593	3.16711	-0.420047
A_55_P1952394	0.00050408	down	-4.71898	-2.23847	-0.00189104	2.23658	-0.866815	Cphx1
A_52_P323852	0.0114764	down	-1.57978	-0.659728	-0.915979	-0.256251	0.392841	Tnfrsf22
A_51_P398766	0.000190914	down	-11.5495	-3.52975	-0.532332	2.99742	-1.0485	Gbp2b
A_55_P2136561	0.000187158	down	-38.5693	-5.26938	-0.946099	4.32328	-0.23225	Gm10680
A_51_P178772	0.00844955	down	-7.97237	-2.99501	0.654724	3.64973	-3.65997	Ces1f
A_55_P2050044	0.000320986	down	-3.88448	-1.95772	-0.559206	1.39852	-0.645868
A_55_P2111277	0.00020165	up	1.37631	0.460803	-0.00541596	-0.466219	0.146835	Cdc73
A_30_P01026558	0.00785492	up	1.43338	0.519416	-0.0486175	-0.568034	0.441067
A_52_P185343	0.0493657	up	1.45573	0.54174	-0.092967	-0.634707	0.735824	Gna13
A_52_P681310	0.0183008	up	1.84103	0.88051	-0.212639	-1.09315	0.887625	Plaur
A_51_P308948	0.000194545	up	2.17687	1.12225	0.131421	-0.990831	0.153078	Tamm41
A_55_P2032966	0.000433981	down	-2.67977	-1.42211	-0.106338	1.31577	-0.274888	Hmgcs1
ICC_Ikk2ca Trp53-/- vs HCC_IKK2ca
ProbeName	p	Regulation	FC	Log FC	[HCC_Ikk2ca Trp53-/-]	[HCC_Ikk2ca]	[ICC_Ikk2ca Trp53-/-]	GeneSymbol
					(normalized)	(normalized)	(normalized)
A_52_P188042	0.000194591	down	-9.85917	-3.30147	-0.0803659	2.6661	-0.635371	Trat1
A_30_P01021879	0.000195761	down	-11.2958	-3.49772	-0.178306	3.15287	-0.344843
A_55_P2048036	0.000201245	up	1.3869	0.471862	0.00287142	-0.2702	0.201662	Zfx
A_55_P2013357	0.000191884	up	3.64029	1.86405	0.0570776	-1.41286	0.451193	Renbp
A_51_P262340	0.000243411	up	2.62946	1.39477	-0.28441	-0.500713	0.894052	Rbm3
A_55_P2076303	0.000192725	down	-1.74054	-0.799532	0.0360829	0.428865	-0.370667	March8
A_55_P1991416	0.000198337	down	-10.6284	-3.40985	-0.0822473	3.17519	-0.234661
A_30_P01021630	0.000190063	down	-2.26773	-1.18125	0.0628319	0.729021	-0.452227
A_55_P2176035	0.000189592	down	-2.30397	-1.20412	0.103046	0.545861	-0.658261	Epha10
A_55_P1999439	0.000202438	up	2.4266	1.27894	-0.15634	-0.894412	0.384527	Ino80e
A_55_P1995233	0.000187728	down	-4.0814	-2.02906	-0.176011	1.55235	-0.476709	Lonp2
A_51_P394788	0.00019118	up	1.69402	0.76045	-0.0791621	-0.628421	0.13203	Actn4
A_55_P2042319	0.000186779	down	-39.8961	-5.31818	0.230676	3.08521	-2.23297	Cyp2d40
A_30_P01021790	0.000192931	up	3.9996	1.99986	-0.172525	-0.700569	1.29929
A_55_P2186220	0.0101739	up	2.1512	1.10514	-1.19408	-0.00714025	1.098
A_51_P167513	0.00734343	up	1.36928	0.453414	0.489962	-0.462436	-0.00902128	Leng1
A_52_P602847	0.000186205	up	47.0515	5.55617	-0.584828	-1.27606	4.28011	Glycam1
A_55_P2153191	0.000189158	down	-8.44442	-3.078	-0.31619	2.78706	-0.290941
A_51_P151371	0.00299843	up	1.48035	0.565939	0.379324	-0.592862	-0.0269233	Zfp444
A_52_P366653	0.00018671	up	1.91501	0.937353	-0.036542	-0.346558	0.590795	Hnrnph3
A_55_P2109569	0.000195009	up	199.882	7.64301	-0.71665	-2.985	4.65801	Sprr2e
A_55_P2087053	0.000286426	down	-9.57519	-3.2593	-0.799014	2.62641	-0.632889	Gm11437
A_52_P75465	0.000200124	up	4.15068	2.05335	0.0326638	-1.5762	0.477149	Gdpd1
A_51_P216496	0.000186361	down	-8.21163	-3.03767	0.230052	2.2362	-0.801466	Tfpi2
A_55_P2121252	0.000219347	up	2.23098	1.15768	-0.0672931	-0.134239	1.02344	Amd2
A_55_P2115220	0.000213966	down	-12.1627	-3.6044	-0.520998	2.95387	-0.650523	Gm11437
A_66_P126640	0.00020003	down	-5.60431	-2.48654	0.209706	1.14848	-1.33806	Car8
A_52_P641758	0.000214996	down	-2.09285	-1.06547	-0.106953	0.85681	-0.208658	Ggct
A_51_P183995	0.000192595	up	1.71116	0.774978	0.144255	-0.638787	0.136191	Paf1
A_55_P2146214	0.000196315	down	-7.56218	-2.9188	-0.0174698	2.11064	-0.808166	Zcchc18
A_55_P2052775	0.000288349	up	1.42231	0.508237	0.127077	-0.442621	0.0656163	Morc2a
A_55_P1974487	0.00018643	down	-12.6851	-3.66507	-0.0886982	2.47395	-1.19112	Atp8b5
A_55_P2097219	0.000282143	down	-10.3041	-3.36515	-0.564898	3.22429	-0.14086	Gbp2b
A_30_P01021797	0.000190765	down	-3.56574	-1.8342	0.133055	1.68562	-0.148576
A_30_P01020769	0.000197524	down	-12.0183	-3.58716	-0.218593	3.16711	-0.420047
A_55_P1952394	0.000189637	down	-8.59441	-3.1034	-0.00189104	2.23658	-0.866815	Cphx1
A_52_P323852	0.00963256	up	1.56818	0.649092	-0.915979	-0.256251	0.392841	Tnfrsf22
A_55_P2324425	0.000191274	down	-2.52593	-1.33682	0.0785665	0.557853	-0.778962	Adam12
A_55_P2161077	0.000213815	up	2.20557	1.14115	-0.111863	-0.158031	0.983122
A_51_P398766	0.000186447	down	-16.5175	-4.04592	-0.532332	2.99742	-1.0485	Gbp2b
A_55_P2136561	0.000190888	down	-23.5154	-4.55553	-0.946099	4.32328	-0.23225	Gm10680
A_55_P2081148	0.000204778	up	1.52909	0.612673	-0.052857	-0.194279	0.418394	Foxk2
A_51_P178772	0.000186412	down	-158.65	-7.3097	0.654724	3.64973	-3.65997	Ces1f
A_55_P2050044	0.000241324	down	-4.12497	-2.04439	-0.559206	1.39852	-0.645868
A_55_P2111277	0.000186275	up	1.52949	0.613054	-0.00541596	-0.466219	0.146835	Cdc73
A_30_P01026558	0.000193325	up	2.01266	1.0091	-0.0486175	-0.568034	0.441067
A_52_P185343	0.000201396	up	2.58566	1.37053	-0.092967	-0.634707	0.735824	Gna13
A_52_P681310	0.000192175	up	3.94705	1.98077	-0.212639	-1.09315	0.887625	Plaur
A_51_P308948	0.000189589	up	2.20979	1.14391	0.131421	-0.990831	0.153078	Tamm41
A_55_P2032966	0.000235755	down	-3.01187	-1.59066	-0.106338	1.31577	-0.274888	Hmgcs1
ICC_Ikk2ca Trp53-/- vs HCC_IKK2ca Trp53-/-
ProbeName	p	Regulation	FC	Log FC	[HCC_Ikk2ca Trp53-/-]	[HCC_Ikk2ca]	[ICC_Ikk2ca Trp53-/-]	GeneSymbol
					(normalized)	(normalized)	(normalized)
A_55_P2048036	0.0284306	up	1.14774	0.198791	0.00287142	-0.2702	0.201662	Zfx
A_51_P262340	0.000506679	up	2.26335	1.17846	-0.28441	-0.500713	0.894052	Rbm3
A_55_P2076303	0.00606724	down	-1.3257	-0.40675	0.0360829	0.428865	-0.370667	March8
A_30_P01021630	0.0131767	down	-1.42905	-0.515058	0.0628319	0.729021	-0.452227
A_55_P2176035	0.000897697	down	-1.69502	-0.761306	0.103046	0.545861	-0.658261	Epha10
A_55_P1999439	0.0287423	up	1.45485	0.540867	-0.15634	-0.894412	0.384527	Ino80e
A_55_P2042319	0.00393618	down	-5.51607	-2.46364	0.230676	3.08521	-2.23297	Cyp2d40
A_30_P01021790	0.000455748	up	2.7737	1.47181	-0.172525	-0.700569	1.29929
A_55_P2186220	0.000195273	up	4.89763	2.29208	-1.19408	-0.00714025	1.098
A_51_P167513	0.00375686	down	-1.41322	-0.498983	0.489962	-0.462436	-0.00902128	Leng1
A_52_P602847	0.00018622	up	29.1402	4.86494	-0.584828	-1.27606	4.28011	Glycam1
A_51_P151371	0.025863	down	-1.32523	-0.406247	0.379324	-0.592862	-0.0269233	Zfp444
A_52_P366653	0.000317855	up	1.54471	0.627337	-0.036542	-0.346558	0.590795	Hnrnph3
A_55_P2109569	0.000681428	up	41.4891	5.37466	-0.71665	-2.985	4.65801	Sprr2e
A_51_P216496	0.0190034	down	-2.04417	-1.03152	0.230052	2.2362	-0.801466	Tfpi2
A_55_P2121252	0.00026007	up	2.12982	1.09073	-0.0672931	-0.134239	1.02344	Amd2
A_66_P126640	0.00210462	down	-2.92364	-1.54776	0.209706	1.14848	-1.33806	Car8
A_55_P1974487	0.0407751	down	-2.14715	-1.10242	-0.0886982	2.47395	-1.19112	Atp8b5
A_52_P323852	0.000198062	up	2.47739	1.30882	-0.915979	-0.256251	0.392841	Tnfrsf22
A_55_P2324425	0.00098424	down	-1.81193	-0.857529	0.0785665	0.557853	-0.778962	Adam12
A_55_P2161077	0.000238728	up	2.13611	1.09498	-0.111863	-0.158031	0.983122
A_55_P2081148	0.000548373	up	1.38631	0.471251	-0.052857	-0.194279	0.418394	Foxk2
A_51_P178772	0.000475646	down	-19.8999	-4.31469	0.654724	3.64973	-3.65997	Ces1f
A_30_P01026558	0.00870162	up	1.40414	0.489684	-0.0486175	-0.568034	0.441067
A_52_P185343	0.00274872	up	1.7762	0.828791	-0.092967	-0.634707	0.735824	Gna13
A_52_P681310	0.00310393	up	2.14394	1.10026	-0.212639	-1.09315	0.887625	Plaur
