# Supplementary material for: An IKK/NF-κB Activation/p53 Deletion Sequence Drives Liver Carcinogenesis and Tumor Differentiation
Source: Cancers (Basel). 2019 Sep 21;11(10):1410. doi: 10.3390/cancers11101410 (PMC6827060; doi:10.3390/cancers11101410)
Supplement: Supplementary file 1 [file cancers-11-01410-s001.zip › Table S4.xlsx]

## Sheet: Table S4
List of antibodies used in IHC, IF and WB
Antibody	Company	Catalog number	Dilution (IHC/IF)	Dilution (WB)
Ki67	Monosan	PSX1028	1:500	--
B220	BD Biosciences	550286	1:200	--
F4/80	ThermoFischer Scientific	MA5-16624	1:200	--
Neutrophil Marker	Santa Cruz	sc-59338	1:200	--
NKp46	ThermoFischer Scientific	PA5-79720	1:200	--
Foxp3	ThermoFischer Scientific	14-4771-80	1:200	--
CD8	ThermoFischer Scientific	14-0808-82	1:200	--
CD4	St John´s Laboratory	STJ114878	1:1000	--
CD44v6	Affymetrix eBioscience	BMS145	1:200	--
GP73	Santa Cruz	sc-48011	1:500	--
Nestin	Santa Cruz	sc-21248	1:200	--
Sox9	Merck - Millipore	AB5535	1:500	-
CK7	abcam	ab181598	1:500	--
CK8/18	Progen	GP11	1:200	--
RBM3	abcam	ab134946	1:20000	1:1000
p65 (RELA)	Neomarkers	RB-1638	1:100	1:1000
IKK2 (IKKβ)	abcam	ab32135	--	1:1000
IKK1 (IKKα)	Santa Cruz	sc-7606	--	1:1000
Nemo (IKKy)	Cell Signaling	2685	--	1:1000
p105/p50	Cell Signaling	3035	--	1:1000
RELB	Cell Signaling	10544	--	1:1000
p100/p52	Cell Signaling	4882	--	1:1000
Phospho-STAT3 (Tyr705)	Cell Signaling	9145	--	1:1000
STAT3	Cell Signaling	9139	--	1:1000
Phospho-AKT (Ser473)	Cell Signaling	4060	--	1:2000
AKT (pan)	Cell Signaling	4691	--	1:1000
PTEN	Cell Signaling	9559	--	1:1000
GAPDH	HyTest	5G4-Mab6C5	--	1:10000
