# Supplementary material for: An IKK/NF-κB Activation/p53 Deletion Sequence Drives Liver Carcinogenesis and Tumor Differentiation
Source: Cancers (Basel). 2019 Sep 21;11(10):1410. doi: 10.3390/cancers11101410 (PMC6827060; doi:10.3390/cancers11101410)
Supplement: Supplementary file 1 [file cancers-11-01410-s001.zip › Table S5.xlsx]

## Sheet: Table S5
List presents primer names and sequences used for qRT-PCR
and for the 16-gene set with proliferative and differentiated signature.
Gene	Forward primer (5´-> 3´)	Reverse primer (5´-> 3´)
IL-10	GGCTGAGGCGCTGTCATCG	TCATTCATGGCCTTGTAGACACC
Sox9	TGCCCATGCCCGTGCGCGTCAA	CGCTCCGCCTCCTCCACGAAGGG
Cd90	GACCAAGGATGAGGGCGACTA	GCTTATGCCGCCACACTTGA
CD133	GAAAAGTTGCTCTGCGAACC	TCTCAAGCTGAAAAGCAGCA
Rbm3	CCTTCACAAACCCAGAGCAT	CCTGGTCTCCACCACCTCTA
RNA polymerase II	CATCAACCAGGTGGTACAGC	GATTCTGGAACTCAACACTCTCC
Nle1	GCTGAAGGTGTGGGATGTGA	GAGTCATCTTCTCCATATCCGGA
E2f5	ACCATGGCTGCTCAAAACCT	GCCGTAAAAGAGGAAACACATCAG
Dlg7	ACACCTCTGTCTGCCAGCAA	GGCACCTGCTTTCAAGACCA
Afp	GCCTGAACTGACAGAGGAGCA	TTTAAACGCCCAAAGCATCAC
Rpl10a	GGCCTAAACAAGGCTGGCA	CATCGGTCATCTTCACGTGG
Bub1	GATTGATTACTTTGGAGTTGCTGC	CATGATGTGAAAAAATTCCTCCC
Igsf1	GGAAGGAGAAAGGCTGGTCAA	CCAAATCCTGGAGCCATCC
Dusp9	CAATGTCACCCCCAACCTTC	ACAGTTCTGCGACAAGGCCT
Hpd	GCCCACACTCTTCCTGGAAG	CATTCCAGACCTCACACCATTG
Ghr	GCAGATGTTCTGAAGGGATGG	TCACCCGCACTTCATGTTCTT
Aldh2	AGGGAGCTGGGCGAGTATG	TGTGTGGCGGTTTTTCTCAGT
Apoc4	AGCCACTGGTGACCAGAACC	AGGAGGTGGTCTCTGGAGCTC
Aqp9	CCCAGGCTCTTCACTGCTCT	GGTTCGAGTGATGCATTTGGA
Cyp2e1	TTTCTGCAGGAAAGCGCG	CTGCCAAAGCCAATTGTAACAG
C1s	ATGGGAGATGGGTAAATGACCA	TTAAAGAAGACTTGCCAGGGAAA
Apcs	TGTTTGTCTTCACCAGCCTTCTT	CGGAAACACAGTGTAAAATTCTGC
